# Supplementary material for: In silico engineering of Pseudomonas metabolism reveals new biomarkers for increased biosurfactant production
Source: PeerJ. 2018 Dec 17;6:e6046. doi: 10.7717/peerj.6046 (PMC6301282; doi:10.7717/peerj.6046)
Supplement: Supplemental Information 1 [file peerj-06-6046-s001.xlsx]

## Sheet: ReactionListAdded
List of reactions involved in rhamnolipid synthesis from P. aeruginosa added to P.putida, iJP962 model
Abbreviation	Name	Equation	Reaction Confidence (class 1 = high, class 4 = low)	Subsystem from annotation	Functional Subsystem	Gene	Protein	Protein Classification	Reference number	Reference comments
3H3H	unknown enzyme	[c] : 2bhdccoa + h2o --> 3h3h + coa	class 3	Rhamnolipid synthesis	virulence factor synthesis				7,60,65,66,67,68,69	other rhamnolipids of C10-C18 are also made, but C10 predominates; enzyme is unknown
PHAC	poly(3-hydroxyalkanoic acid) synthase	[c] : (2) 3hdccoa --> 2bhdccoa + coa	class 2	Rhamnolipid synthesis	virulence factor synthesis	PA5058, PA5056	PhaC2, PhaC1		7,60,65,66,67,68,69	other rhamnolipids of C10-C18 are also made, but C10 predominates
RHLA	rhamnosyltransferase chain A	[c] : 3hdeACP + coa --> 3hdccoa + ACP	class 1	Rhamnolipid synthesis	virulence factor synthesis	PA3479	RhlA		7,60,65,66,67,68,69	other rhamnolipids of C10-C18 are also made, but C10 predominates
RHLB	rhamnosyltransferase chain B	[c] : 3h3h + dtdpddm + h --> dtdp + lrhh	class 1	Rhamnolipid synthesis	virulence factor synthesis	PA3478	RhlB		7,60,65,66,67,68,69	other rhamnolipids of C10-C18 are also made, but C10 predominates
RHLC	rhamnosyltransferase 2	[c] : dtdpddm + h + lrhh --> dtdp + llrhh	class 1	Rhamnolipid synthesis	virulence factor synthesis	PA1130	RhlC		7,60,65,66,67,68,69	other rhamnolipids of C10-C18 are also made, but C10 predominates
Exhange Reactions
EX_RHLB	[e] : lrhh <==>
EX_RHLC	[e] : llrhh <==>
EX_PHAC	[e] : 2bhdccoa <==>
EX_3H3H	[e] : 3h3h <==>
Transport Reactions
TRA1	2bhdccoa_c <==> 2bhdccoa_e
TRA2	3h3h_c <==> 3h3h_e
TRA3	lrhh_c <==> lrhh_e
TRA4	llrhh_c <==> llrhh_e
Branching out of glycolysis
2.7.7.9/64	UTP:alpha-D-glucose-1-phosphate uridylyltransferase	glucose 1-phosphate + UTP --> UDP-glucose + diphospate
UDPGP		M_C0087_c + M_C0060_c --> M_C0026_c + M_C0012_c
4.2.1.76	UDP-glucose 4,6-dehydratase	UDP-alpha-D-glucose = UDP-4-dehydro-6-deoxy-alpha-D-glucose + H2O
UDPDH		M_C0026_c -> M_C4089_c + M_C0001_c
na	UDP-L-Rhamnose synthase	UDP-4-dehydro-6-deoxy-alpha-D-glucose + NADPH + H --> UDP-rhamnose + NADP
UDPRS		M_C4089_c + M_C0005_c + M_C0065_c --> M_C2199_c + M_C0006_c
RHLB2	RhlB	UDP-rhamnose + dtdpddm --> lrhh +dTDP + H
RHLB2	RhlB	M_C2199_c + M_C0512_c --> M_lrhh_c + M_C0291_c + M_C0065_c

## Sheet: MetaboliteList
List of metabolites, compared list metabolite between different, P aeruginosa (PA) and P putida (PP)
Name column (naming checked by hand and used alternative naming for matching)
Metabolite in P aeruginosa				Match by formula		Match by name
Abbr	Name	formula	kegg	In RCM	In RCM	In iJP962 model	Matched?			Compartment	metabolite ID	Name
2bhdccoa	beta-hydroxydecanoyl-beta-hydroxydecanoyl-S-CoA	C41H68O20N7P3S		#N/A	#N/A	#N/A	N			e]	C0033	Glycine
h2o	H2O	H2O	C00001	H2O	MNXM2	H2O	Y			e]	C0127	(S)-Malate
3h3h	3-hydroxydecanoyl-3-hydroxydecanoate	C20H38O5		#N/A	#N/A	#N/A	N			e]	C0021	Iron
coa	Coenzyme A	C21H32N7O16P3S	C00010	C21H32N7O16P3S	MNXM12	#N/A	Y			e]	C0063	L-Tryptophan
3hdccoa	(S)-Hydroxydecanoyl-CoA	C31H50N7O18P3S	C05264	C31H50N7O18P3S	MNXM4928	(S)-Hydroxydecanoyl-CoA	Y			e]	C0090	Uracil
3hdeACP	(R)-3-Hydroxydecanoyl-[acyl-carrierprotein]	C10H19O2SR	C04619	C10H19O2SR	MNXM2575	(R)-3-Hydroxydecanoyl-[acyl-carrierprotein]	Y			e]	C0071	Urea
ACP	acylcarrierprotein	HX	C00229	#N/A	MNXM925	acylcarrierprotein	Y			e]	C0007	Oxygen
dtdpddm	dTDP-4-dehydro-6-deoxy-L-mannose	C16H22N2O15P2	C00688	C16H22N2O15P2	MNXM451	dTDP-4-dehydro-6-deoxy-L-mannose	Y			e]	C0080	D-Fructose
h	H+	H	C00080	H	MNXM1	H+	Y			e]	C9281	gamma-butyrobetaine
dtdp	dTDP	C10H13N2O11P2	C00363	C10H13N2O11P2	MNXM152	dTDP	Y			e]	C0179	D-Glutamate
lrhh	L-rhamnosyl-3-hydroxydecanoyl-3-hydroxydecanoate	C26H48O9		#N/A	#N/A	#N/A	N			e]	C0599	D-Glucarate
llrhh	L-rhamnosyl-Lrhamnosyl-3-hydroxydecanoyl-3-hydroxydecanoate	C32H58O13		#N/A	#N/A	#N/A	N			e]	C0027	D-Glucose
										e]	C0359	Ethanol
										e]	C0115	D-Alanine
										e]	C0020	Pyruvate
										e]	C0103	D-Ribose
										e]	C0201	Nitrate
										e]	C0994	Cadmium
										e]	C0151	L-Valine
										e]	C0148	Benzoate
										e]	C0035	L-Alanine
										e]	C0011	CO2
										e]	C0475	2-Dehydro-D-gluconate
										e]	C0048	Sulfate
										e]	C0214	D-Gluconicacid
										e]	C0275	4-Aminobutanoate
										e]	C0133	4-Hydroxybenzoate
										e]	C0029	Acetate
										e]	C0065	H+
										e]	C0197	Potassium
										e]	C0050	L-Arginine
										e]	C0304	Xanthine
										e]	C0221	Glycolaldehyde
										e]	C0039	L-Lysine
										e]	C0064	L-Phenylalanine
										e]	C0058	L-Methionine
										e]	C0041	L-Aspartate
										e]	C0258	Spermidine
										e]	C0052	L-Glutamine
										e]	C0302	Cytosine
										e]	C0530	Betaine
										e]	C0382	(R)-Malate
										e]	C0056	Copper
										e]	C9587	PseudomonasCommonOPolysaccharide
										e]	C0073	Nitrite
										e]	C0260	L-Carnitine
										e]	C0062	L-Ornithine
										e]	C0067	L-Tyrosine
										e]	C0129	L-Asparagine
										e]	C1683	1,5-Gluconolactone
										e]	C0645	D-Galactonate
										e]	C3994	Phosphonate
										e]	C0001	H2O
										e]	C9324	Biomass
										e]	C0375	Glutarate
										e]	C0116	Putrescine
										e]	C9532	peptide
										e]	C0030	Manganese
										e]	C0144	Cobalt
										e]	C0300	Thiamin
										e]	C0082	L-Cysteine
										e]	C0083	beta-Alanine
										e]	C0957	NH4+
										e]	C0156	L-Threonine
										e]	C0134	Citrate
										e]	C1919	(R,R)-Butane-2,3-diol
										e]	C1078	Allantoin
										e]	C0236	Nickel
										e]	C0202	Taurine
										e]	C0024	2-Oxoglutarate
										e]	C0104	Fumarate
										e]	C9512	Fe3+
										e]	C0053	L-Serine
										e]	C0954	Sodium
										e]	C9489	AcetylatedAlginate
										e]	C0262	Thiosulfate
										e]	C0154	(S)-Lactate
										e]	C3026	5-Deoxyadenosine
										e]	C9527	Molybdate
										e]	C0023	L-Glutamate
										e]	C0105	L-Leucine
										e]	C0096	Choline
										e]	C0126	L-Proline
										e]	C3745	Myristicacid
										e]	C0036	Succinate
										e]	C0518	Nitrogen
										e]	C0248	Magnesium
										e]	C0009	Orthophosphate
										e]	C0098	Glycerol
										e]	C0034	Zinc
										e]	C0317	L-Isoleucine
										e]	C9581	PseudomonasLPScoreprecursor9+KDO2-lipidA
										e]	C0117	L-Histidine
										e]	C9536	prolinebetaine
										e]	C9598	PseudomonasputidaLPS-commonantigen
										c]	C0127	(S)-Malate
										c]	C0032	Oxaloacetate
										c]	C3601	Piperideine
										c]	C0206	Palmitate
										c]	C0443	3,5-CyclicAMP
										c]	C0071	Urea
										c]	C0118	Butanoyl-CoA
										c]	C0959	dITP
										c]	C0358	Estrone
										c]	C9254	2-Octaprenyl-3-methyl-5-hydroxy-6-methoxy-1,4-benzoquinol
										c]	C2927	UDP-N-acetylmuramoyl-L-alanyl-D-glutamyl-6-carboxy-L-lysyl-D-alanyl-D-alanine
										c]	C0798	Orotidine5-phosphate
										c]	C0805	D-Arabinose5-phosphate
										c]	C0084	Propanoyl-CoA
										c]	C0512	dTDP-4-dehydro-6-deoxy-L-mannose
										c]	C0194	Dimethylallyldiphosphate
										c]	C9478	1-pyrroline
										c]	C2516	CMP-3-deoxy-D-manno-octulosonate
										c]	C2523	N-Acetyl-L-glutamate5-phosphate
										c]	C9492	tRNA(Arg)
										c]	C3808	Hydrogenobyrinatea,cdiamide
										c]	C0031	GDP
										c]	C3051	(S)-Hydroxyoctanoyl-CoA
										c]	C9420	UDP-N-acetyl-D-manosamine(2NAc3NAc)acid
										c]	C8608	4-(Cytidine5-diphospho)-2-C-methyl-D-erythritol
										c]	C0728	O-Phospho-L-serine
										c]	C3811	Adenosylcobyrinatea,cdiamide
										c]	C0029	Acetate
										c]	C0325	Dihydrofolate
										c]	C2133	N2-Succinyl-L-ornithine
										c]	C0889	Guanosine3,5-bis(diphosphate)
										c]	C0350	NicotinamideD-ribonucleotide
										c]	C0968	PQQH2
										c]	C8954	N-Butyryl-L-homoserinelactone
										c]	C3390	S-Sulfo-L-cysteine
										c]	C2203	myo-Inositol4-phosphate
										c]	C0058	L-Methionine
										c]	C0153	Cellobiose
										c]	C0211	Prephenate
										c]	C0015	FAD
										c]	C9377	3-Oxododecanoyl-[acyl-carrierprotein]
										c]	C2932	2-Amino-4-hydroxy-6-(erythro-1,2,3-trihydroxypropyl)dihydropteridinetriphosphate
										c]	C2073	N2-Succinyl-L-arginine
										c]	C1145	Chitobiose
										c]	C9282	L-Glutamyl-tRNA(Glu)
										c]	C0861	3-Deoxy-D-manno-octulosonate
										c]	C0382	(R)-Malate
										c]	C0337	N2-Acetyl-L-ornithine
										c]	C0101	5-Phospho-alpha-D-ribose1-diphosphate
										c]	C0340	5-Methyltetrahydrofolate
										c]	C0076	Succinyl-CoA
										c]	C9381	Butyryl-[acyl-carrierprotein]
										c]	C0062	L-Ornithine
										c]	C0571	Urocanate
										c]	C0139	Phenylpyruvate
										c]	C0389	Folicacid
										c]	C0825	S-Adenosylmethioninamine
										c]	C0129	L-Asparagine
										c]	C0917	5-O-(1-Carboxyvinyl)-3-phosphoshikimate
										c]	C0859	NicotinateD-ribonucleotide
										c]	C5073	D-Glycero-D-manno-heptose1-phosphate
										c]	C8401	Arsenateion
										c]	C3466	D-4-Hydroxy-2-oxoglutarate
										c]	C2890	1-(5-Phosphoribosyl)-5-amino-4-(N-succinocarboxamide)-imidazole
										c]	MNXM89949	cis-9-hexadecenoyl-acp
										c]	C1954	5-Phosphoribosylamine
										c]	C0758	N-Formyl-L-glutamate
										c]	C0236	Nickel
										c]	C0218	Hypoxanthine
										c]	C0135	D-Mannose
										c]	C0014	UDP
										c]	C0348	2,3,4,5-Tetrahydropyridine-2-carboxylate
										c]	C0145	Cyanide
										c]	C0049	FMN
										c]	C3447	Biotinyl-5-AMP
										c]	C9556	3-(4-hydroxyphenyl)-2-oxopropanoate
										c]	C0285	3,4-Dihydroxy-L-phenylalanine
										c]	C0772	6-Carboxyhexanoyl-CoA
										c]	C3574	3-Butyn-1-al
										c]	C0627	Cob(I)alamin
										c]	C0234	HCO3
										c]	C9489	AcetylatedAlginate
										c]	C3421	Undecaprenyl-diphospho-N-acetylmuramoyl-(N-acetylglucosamine)-L-alanyl-D-glutamyl…
										c]	C3092	Selenomethionine
										c]	MNXM12841	R-3-hydroxy-(11Z)-octadecenoyl-ACP
										c]	MNXM41258	Rha-(alpha1,2)-Rha-(alpha1,4)-N-acetylglucosaminepyrophosphorylundecaprenol
										c]	C3026	5-Deoxyadenosine
										c]	C9517	tRNA(His)
										c]	C0023	L-Glutamate
										c]	C0096	Choline
										c]	C9263	Acetoacetyl-ACP
										c]	C3667	Precorrin6X
										c]	C2339	N6-(1,2-Dicarboxyethyl)-AMP
										c]	C0486	N-Acetyl-D-mannosamine
										c]	C2114	Aminoimidazoleribotide
										c]	C0509	(S)-2-Methyl-3-oxopropanoyl-CoA
										c]	C0569	3-(2-Aminoethyl)-1H-indol-5-ol
										c]	C3708	1-Carboxyvinylcarboxyphosphonate
										c]	C3116	Oxalosuccinate
										c]	C9548	L-Tryptophanyl-tRNA(Trp)
										c]	C0008	ADP
										c]	C0716	2-Phosphoglycolate
										c]	C0098	Glycerol
										c]	MNXM5959	trans,cis-Dodec-2,5-dienoyl-acp
										c]	C3429	Undecaprenyl-diphospho-N-acetylmuramoyl-(N-acetylglucosamine)-L-alanyl-D-glutamyl…
										c]	C9405	PseudomonasaeruginosaKDO-lipidA
										c]	C0043	UDP-D-galactose
										c]	C2582	N-Acetyl-D-glucosamine1-phosphate
										c]	C3792	(6R)-6-(L-erythro-1,2-Dihydroxypropyl)-5,6,7,8-tetrahydro-4a-hydroxypterin
										c]	C2033	3-Demethylubiquinone-9
										c]	C3502	(R)-2,3-Dihydroxy-3-methylpentanoate
										c]	C0743	Hydroxymethylbilane
										c]	C0021	Iron
										c]	C9522	L-Leucyl-tRNA(Leu)
										c]	C0523	dCDP
										c]	C3732	Precorrin4
										c]	C9557	4-carbamoyl-2-oxobutanate
										c]	C0288	dAMP
										c]	C0193	10-Formyltetrahydrofolate
										c]	C1887	L-MethionineS-oxide
										c]	C2449	1D-myo-Inositol3-phosphate
										c]	C0119	myo-Inositol
										c]	C2907	MurAc(oyl-L-Ala-D-gamma-Glu-L-Lys-D-Ala-D-Ala)-diphospho-undecaprenol
										c]	C0244	ADPribose
										c]	C9378	(R)-3-Hydroxydodecanoyl-[acyl-carrierprotein]
										c]	C0351	dCTP
										c]	C2066	L-Glutamyl5-phosphate
										c]	C8691	Cobalt-dihydro-precorrin6
										c]	C2705	4-Carboxy-2-hydroxymuconatesemialdehyde
										c]	C0999	Cys-Gly
										c]	C0690	3-Dehydroquinate
										c]	C3241	3,4-Dihydroxymandelaldehyde
										c]	C0752	7,8-Diaminononanoate
										c]	C2941	N-(5-Phospho-D-1-ribulosylformimino)-5-amino-1-(5-phospho-D-ribosyl)-4-imidaz…
										c]	C3045	3-Oxopalmitoyl-CoA
										c]	C0379	Shikimate
										c]	C9572	Phosphatidylethanolamine(PPU)
										c]	C0415	Pyridoxamine
										c]	C9550	Trans-2,3-didehydroacyl-CoA(C10)
										c]	C0113	dATP
										c]	C3404	Iminoaspartate
										c]	C2394	(S)-1-Pyrroline-5-carboxylate
										c]	C0189	3,4-Dihydroxybenzoate
										c]	C2597	L-1-Pyrroline-3-hydroxy-5-carboxylate
										c]	C8767	3-Amino-2-oxopropylphosphate
										c]	C2849	1-(5-Phosphoribosyl)-5-formamido-4-imidazolecarboxamide
										c]	C3419	N-Acetyl-D-muramoate
										c]	C3326	Se-Adenosylselenomethionine
										c]	MNXM13134	trans,cis-hexadec-2,9-dienoyl-acp
										c]	C0480	D-Mannose1-phosphate
										c]	C0341	L-Aspartate4-semialdehyde
										c]	C3810	Cob(I)yrinatea,cdiamide
										c]	C9525	tRNA(Met)
										c]	C0107	Ferricytochromec
										c]	C0087	D-Glucose1-phosphate
										c]	C0077	D-Glucose6-phosphate
										c]	C0444	Betainealdehyde
										c]	C8622	2-C-Methyl-D-erythritol2,4-cyclodiphosphate
										c]	C9380	But-2-enoyl-[acyl-carrierprotein]
										c]	C0221	Glycolaldehyde
										c]	C3793	(6R)-6-(L-erythro-1,2-Dihydroxypropyl)-7,8-dihydro-6H-pterin
										c]	C0039	L-Lysine
										c]	C9558	tRNA(Val)
										c]	C0064	L-Phenylalanine
										c]	C0417	Triphosphate
										c]	C0012	Pyrophosphate
										c]	C2753	di-trans,poly-cis-Undecaprenyldiphosphate
										c]	C9575	PseudomonasLPScoreprecursor3+KDO2-lipidA
										c]	C0045	Adenosine3,5-bisphosphate
										c]	C0260	L-Carnitine
										c]	C0507	meso-2,6-Diaminoheptanedioate
										c]	C1002	Gallate
										c]	C0370	Tyramine
										c]	C9413	PseudomonasaeruginosaLPScoreprecursor1+KDO2-lipidA
										c]	C0762	UDP-N-acetylmuramate
										c]	C9609	L-Methionyl-tRNA(fMet)
										c]	C2923	UDP-N-acetylmuramoyl-L-alanyl-D-gamma-glutamyl-meso-2,6-diaminopimelate
										c]	C1522	L-Cystathionine
										c]	C3467	L-erythro-4-Hydroxyglutamate
										c]	C0001	H2O
										c]	C0116	Putrescine
										c]	C0506	5-Dehydro-4-deoxy-D-glucarate
										c]	MNXM41259	Rha(alpha1,3)-Rha-(alpha1,2)-Rha-(alpha1,4)-N-acetylglucosaminepyrophosphorylund…
										c]	C0136	Glycolate
										c]	C9396	3-Oxotetradecanoyl-[acyl-carrierprotein]
										c]	C0144	Cobalt
										c]	C9491	EpimerizedAlginateDimer
										c]	C2153	(R)-S-Lactoylglutathione
										c]	C0100	D-Glyceraldehyde3-phosphate
										c]	C0965	Carbonicacid
										c]	C0300	Thiamin
										c]	C9404	PseudomonasaeruginosaLipidAprecursor
										c]	C0120	N-Acetyl-D-glucosamine
										c]	C0286	(S)-3-Hydroxy-3-methylglutaryl-CoA
										c]	C0254	Isocitrate
										c]	C0177	Thymidine
										c]	C9387	trans-Oct-2-enoyl-[acp]
										c]	C9260	5-phosphoribosyl-5-carboxyaminoimidazole
										c]	C3379	2-Octaprenyl-6-hydroxyphenol
										c]	C9509	1,2-dihydroxy-3-keto-5-methylthiopentene
										c]	C1987	N-Ribosylnicotinamide
										c]	C2987	Imidazole-4-acetaldehyde
										c]	C1568	5-Methylcytosine
										c]	C9523	tRNA(Lys)
										c]	C0042	Glutathione
										c]	C0022	Acetyl-CoA
										c]	C0644	D-Galactarate
										c]	C4345	Phenylaceticacid
										c]	C3360	Sirochlorin
										c]	C2296	Pyridine-2,3-dicarboxylate
										c]	C1228	Deoxyribose
										c]	C9408	PseudomonasaeruginosaLipidA
										c]	C3296	5-Hydroxykynurenine
										c]	C2591	(R)-2,3-Dihydroxy-3-methylbutanoate
										c]	C0694	Indole-3-acetate
										c]	C3575	3-Butyn-1-ol
										c]	C0213	(R)-Lactate
										c]	C1968	Dimethylbenzimidazole
										c]	C0094	CDP
										c]	C0051	CTP
										c]	C3159	3alpha,7alpha,26-Trihydroxy-5beta-cholestane
										c]	C1062	Selenide
										c]	C0874	UDP-N-acetylmuramoyl-L-alanine
										c]	C1143	Cadaverine
										c]	C2528	all-trans-Octaprenyldiphosphate
										c]	C1700	3-Ureidopropionate
										c]	C2174	D-4-Phosphopantothenate
										c]	C0916	5-Amino-6-(5-phosphoribosylamino)uracil
										c]	C2043	6-Amino-2-oxohexanoate
										c]	C2029	2-trans-Dodecenoyl-CoA
										c]	C0445	D-Glyceraldehyde
										c]	C9315	Ubiquinol-8
										c]	C9388	trans-Hex-2-enoyl-[acp]
										c]	C3709	3-(Hydrohydroxyphosphoryl)pyruvate
										c]	C9537	tRNA(Pro)
										c]	C0844	L-Glutamate5-semialdehyde
										c]	C9487	tRNA(Ala)
										c]	C0329	(S)-Lactaldehyde
										c]	C0027	D-Glucose
										c]	C1561	3-Oxododecanoate
										c]	C0161	Cobamidecoenzyme
										c]	C9375	3-oxodecanoyl-ACP
										c]	C9461	3-Oxotetradecanoyl-CoA
										c]	C3044	(S)-3-Hydroxyhexadecanoyl-CoA
										c]	C3731	Precorrin3B
										c]	C0020	Pyruvate
										c]	C0109	Oxidizedglutathione
										c]	C0633	L-Histidinol
										c]	C3459	N4-Acetylaminobutanal
										c]	C3100	GDP-4-dehydro-6-deoxy-L-mannose
										c]	C0151	L-Valine
										c]	C0718	5-Aminopentanamide
										c]	C2093	2,3-Dihydrodipicolinate
										c]	C3309	beta-Aminopropionaldehyde
										c]	MNXM10095	cis-3-oxo-tetradec-7-enoyl-ACP
										c]	C0078	sn-Glycerol3-phosphate
										c]	C0475	2-Dehydro-D-gluconate
										c]	C0294	Urate
										c]	C1614	(3R)-beta-Leucine
										c]	MNXM11097	cis-7-tetradecenoyl-acp
										c]	C0275	4-Aminobutanoate
										c]	C0515	UDP-N-acetylmuramoyl-L-alanyl-D-glutamate
										c]	C2744	4-Amino-2-methyl-5-phosphomethylpyrimidine
										c]	C0197	Potassium
										c]	C9394	Hexanoyl-[acyl-carrierprotein]
										c]	C2761	5-Methylthio-5-deoxy-D-ribulose1-phosphate
										c]	C3496	3-Hydroxyisovaleryl-CoA
										c]	C0853	1L-myo-Inositol1-phosphate
										c]	C0138	Acetoacetate
										c]	C0751	4-Maleylacetoacetate
										c]	C0606	L-Arogenate
										c]	C9274	3,4-dihydroxy-2-butanone4-phosphate
										c]	C3499	(S)-3-Hydroxyisobutyrate
										c]	C0137	Propanoate
										c]	C3378	2-Octaprenylphenol
										c]	C0060	UTP
										c]	C1245	Lauroyl-CoA
										c]	C0432	D-Tagaturonate
										c]	C3356	Cobyrinate
										c]	C9482	homoserinelactone
										c]	C9430	3-Oxohexadecanoyl-[acyl-carrierprotein]
										c]	C0346	trans,trans-Farnesyldiphosphate
										c]	C0017	S-Adenosyl-L-methionine
										c]	C9520	L-Isoleucyl-tRNA(Ile)
										c]	C2158	2-Methylprop-2-enoyl-CoA
										c]	C3047	(S)-3-Hydroxydodecanoyl-CoA
										c]	C2576	3-Carboxy-4-methyl-2-oxopentanoate
										c]	C0708	GDP-D-mannuronate
										c]	C0082	L-Cysteine
										c]	C2202	Undecaprenyldiphosphate
										c]	C0333	5-Aminolevulinate
										c]	C9253	2-keto-4-methylthiobutyrate
										c]	C1601	Precorrin2
										c]	C9401	PseudomonasaeruginosaLPScoreprecursor2+KDO2-lipidA
										c]	MNXM2576	R-3-hydroxy-hexadecanoyl-ACP
										c]	C0895	D-Glucono-1,5-lactone6-phosphate
										c]	C0856	4-Trimethylammoniobutanoate
										c]	C0112	IMP
										c]	C0069	Acetaldehyde
										c]	C3211	Deoxyinosine
										c]	C0191	Succinatesemialdehyde
										c]	MNXM10017	R-3-hydroxy-(7Z)-tetradecenoyl-ACP
										c]	C0588	Propynoate
										c]	C0646	Deoxycytidine
										c]	C1690	2-Isopropylmaleate
										c]	C3402	cis-2-Hydroxycinnamate
										c]	C0262	Thiosulfate
										c]	C0079	Sulfite
										c]	C0617	dTDPglucose
										c]	C0212	Riboflavin
										c]	C2711	Guanosine3-diphosphate5-triphosphate
										c]	C9496	Penicillin
										c]	C3501	(S)-2-Aceto-2-hydroxybutanoate
										c]	C0352	dTTP
										c]	C9608	tRNA(fMet)
										c]	C9543	tRNA(Ser)
										c]	C0126	L-Proline
										c]	C9261	Acetyl-ACP
										c]	C9571	phosphatidylserine(PPU)
										c]	C3813	Adenosylcobinamide
										c]	C9602	tRNA(Asn)
										c]	C0176	Sarcosine
										c]	C9519	tRNA(Ile)
										c]	C0498	LL-2,6-Diaminoheptanedioate
										c]	C1087	Carbamate
										c]	C9024	4,6-Dideoxy-4-oxo-dTDP-D-glucose
										c]	C2695	N-Succinyl-2-L-amino-6-oxoheptanedioate
										c]	C9297	Malonyl-[acyl-carrierprotein]
										c]	C0170	dADP
										c]	C5071	D-Glycero-D-manno-heptose7-phosphate
										c]	C0033	Glycine
										c]	C9495	L-Aspartyl-tRNA(Asp)
										c]	C0007	Oxygen
										c]	C0227	D-Mannose6-phosphate
										c]	C0026	UDPglucose
										c]	C2064	L-2,4-Diaminobutanoate
										c]	C0099	D-Ribose5-phosphate
										c]	C0072	Sulfur
										c]	MNXM11119	trans,cis-octadec-2,11-dienoyl-acp
										c]	C0500	gamma-L-Glutamyl-L-cysteine
										c]	C3500	(S)-Methylmalonatesemialdehyde
										c]	C0790	D-Fructose1-phosphate
										c]	C0359	Ethanol
										c]	MNXM11092	cis-5-dodecenoyl-acp
										c]	C9490	Alginate
										c]	C9285	Hexadecenoyl-ACP(n-C16:1ACP)
										c]	C0108	Ferrocytochromec
										c]	C3809	Cob(II)yrinatea,cdiamide
										c]	MNXM2525	glutaredoxin(disulfide)
										c]	C9395	3-Oxooctanoyl-[acyl-carrierprotein]
										c]	C2817	1-(5-Phosphoribosyl)-5-amino-4-imidazolecarboxamide
										c]	C0477	2-Phospho-D-glycerate
										c]	C1856	3-Methylbutanoyl-CoA
										c]	C9591	UDP-2,3-diacetamido-2,3-dideoxy-D-glucuronicacid
										c]	C3486	Propinoladenylate
										c]	C3054	3-Oxohexanoyl-CoA
										c]	C2623	4-Methyl-5-(2-phosphoethyl)-thiazole
										c]	C0225	Tetrahydrobiopterin
										c]	C1447	Methylmalonate
										c]	C0142	Carbamoylphosphate
										c]	C0207	Pyridoxal
										c]	C9301	Menaquinone8
										c]	C0263	2-Oxoadipate
										c]	C0048	Sulfate
										c]	MNXM10018	R-3-hydroxy-(9Z)-hexadecenoyl-ACP
										c]	MNXM1638	(R)-3-Hydroxy-3-methyl-2-oxobutanoate
										c]	C8957	N-(3-Oxododecanoyl)homoserinelactone
										c]	C0050	L-Arginine
										c]	C0476	2-Methylpropanoyl-CoA
										c]	C9277	2,3-diketo5-methylthio-1-phosphopentane
										c]	C8607	2-C-Methyl-D-erythritol4-phosphate
										c]	C0854	3-(4-Hydroxyphenyl)pyruvate
										c]	C3160	3alpha,7alpha-Dihydroxy-5beta-cholestan-26-al
										c]	C1994	Phosphonoacetaldehyde
										c]	C3279	5-Hydroxyindoleacetaldehyde
										c]	C9314	Ubiquinone-8
										c]	C2321	4-(2-Aminoethyl)-1,2-benzenediol
										c]	C3377	3-Octaprenyl-4-hydroxybenzoate
										c]	C1626	2-Isopropylmalate
										c]	C3730	Hydrogenobyrinate
										c]	C0797	O-Phospho-L-homoserine
										c]	C2276	4-Imidazolone-5-propanoate
										c]	C0449	Phenylacetyl-CoA
										c]	C9521	tRNA(Leu)
										c]	C0293	dUMP
										c]	C0274	D-Galacturonate
										c]	C6536	Tetrahydrofolyl-[Glu](2)
										c]	C1683	1,5-Gluconolactone
										c]	C9402	PseudomonasaeruginosaKDO2-lipidA
										c]	C0645	D-Galactonate
										c]	C9324	Biomass
										c]	C0353	dUTP
										c]	C9518	L-Histidyl-tRNA(His)
										c]	C3046	(S)-3-Hydroxytetradecanoyl-CoA
										c]	C0375	Glutarate
										c]	C9386	(R)-3-Hydroxyhexanoyl-[acp]
										c]	C2881	2-Amino-7,8-dihydro-4-hydroxy-6-(diphosphooxymethyl)pteridine
										c]	C9559	L-Valyl-tRNA(Val)
										c]	C0788	8-Amino-7-oxononanoate
										c]	C3737	Precorrin5
										c]	MNXM109	Phosphatidicacid(PPU)
										c]	C0028	Heme
										c]	C0040	Glyoxylate
										c]	C0589	Salicylate
										c]	C0192	4-Methyl-2-oxopentanoate
										c]	MNXM13133	trans,cis-tetradec-2,7-dienoyl-acp
										c]	C0501	sn-Glycero-3-phosphocholine
										c]	C0215	D-Glycerate
										c]	C0960	dUDP
										c]	C0278	6-Phospho-D-gluconate
										c]	C2098	2-Methylbut-2-enoyl-CoA
										c]	C9610	Protein(PPU)
										c]	C0150	Glycogen
										c]	C2184	Indoleglycerolphosphate
										c]	C9603	L-Aspartyl-tRNA(Asn)
										c]	C3280	5-Hydroxyindoleacetate
										c]	C0130	Nicotinamide
										c]	C0053	L-Serine
										c]	C9570	Cardiolipin(PPU)
										c]	C2190	Magnesiumprotoporphyrin
										c]	C1294	Dethiobiotin
										c]	C0941	2,5-Diamino-6-hydroxy-4-(5-phosphoribosylamino)-pyrimidine
										c]	C9513	tRNA(Gly)
										c]	C0461	(-)-Ureidoglycolate
										c]	C9564	ferrodoxin(reducedform4:2)
										c]	C0257	Pyridoxine
										c]	C9479	S-2-hydroxymyristoyl-[acyl-carrierprotein]
										c]	C3451	Dihydroneopterinphosphate
										c]	C9416	PseudomonasaeruginosaLipidX
										c]	MNXM1000	cis-11-octadecenoyl-acp
										c]	C2517	D-1-Aminopropan-2-olO-phosphate
										c]	MNXM10766	cis-3-oxo-dodec-5-enoyl-ACP
										c]	C0782	alpha,alpha-Trehalose
										c]	C3012	Selenophosphate
										c]	C0085	Tetrahydrofolate
										c]	C0809	O-Succinyl-L-homoserine
										c]	C0009	Orthophosphate
										c]	C1486	3-Oxoadipyl-CoA
										c]	C9389	trans-Dec-2-enoyl-[acyl-carrierprotein]
										c]	C3057	trans-Hexadec-2-enoyl-CoA
										c]	C3240	3,4-Dihydroxyphenylethyleneglycol
										c]	C0034	Zinc
										c]	C0832	4-Trimethylammoniobutanal
										c]	C3812	Adenosylcobyrinatehexaamide
										c]	MNXM41260	Rha-(alpha1,4)-N-acetylglucosaminepyrophosphorylundecaprenol
										c]	C9536	prolinebetaine
										c]	C0781	Thiaminmonophosphate
										c]	C3428	Undecaprenyl-diphospho-N-acetylmuramoyl-L-alanyl-D-glutamyl-meso-2,6-diaminopimel…
										c]	C9310	PeptidoglycansubunitofEscherichiacoli
										c]	C2847	4-(1-D-Ribitylamino)-5-amino-2,6-dihydroxypyrimidine
										c]	C0276	(S)-Dihydroorotate
										c]	C0090	Uracil
										c]	MNXM90308	UDP-2-acetamido-2,6-dideoxy-D-xylo-4-hexulose
										c]	C0102	Biotin
										c]	C3056	trans-Hex-2-enoyl-CoA
										c]	C1950	4-Phospho-L-aspartate
										c]	C2625	6,7-Dimethyl-8-(1-D-ribityl)lumazine
										c]	C2037	3-Methylglutaconyl-CoA
										c]	C0937	2-Amino-4-hydroxy-6-hydroxymethyl-7,8-dihydropteridine
										c]	C0016	Pyridoxalphosphate
										c]	C9435	Octadecanoyl-ACP
										c]	C0055	Thiamindiphosphate
										c]	C0233	dGTP
										c]	C9607	N-formyl-L-Methionyl-tRNA(fMet)
										c]	C0424	Methylglyoxal
										c]	C0163	3-Phospho-D-glycerate
										c]	C1806	Imidazole-4-acetate
										c]	C0994	Cadmium
										c]	C9392	UDP-3-O-(3OH-C10:0)-N-acetylglucosamine
										c]	C0089	UMP
										c]	C0175	Adenosine
										c]	C9576	PseudomonasLPScoreprecursor4+KDO2-lipidA
										c]	C0035	L-Alanine
										c]	C0011	CO2
										c]	C3668	1,6-Dihydroxy-cis-2,4-cyclohexadiene-1-carboxylicacid
										c]	C0208	Chorismate
										c]	C0842	3-Carboxy-cis,cis-muconate
										c]	C1333	Undecaprenol
										c]	C9251	2-Demethylmenaquinone8
										c]	C2827	UDP-N-acetylmuramoyl-L-alanyl-D-glutamyl-L-lysine
										c]	C9385	Octanoyl-[acyl-carrierprotein]
										c]	C0093	Dihydroxyacetonephosphate
										c]	C0292	dTMP
										c]	C3055	Hexanoyl-CoA
										c]	C2000	Shikimate3-phosphate
										c]	C9307	Palmitoyl-ACP(n-C16:0ACP)
										c]	C9540	semiquinone-8
										c]	C3573	3-Butynoate
										c]	C0291	dTDP
										c]	C2429	2,3,4,5-Tetrahydrodipicolinate
										c]	C0374	Formamide
										c]	C0114	Methanol
										c]	C0199	Guanine
										c]	C0930	N-Acetyl-D-glucosaminyldiphosphoundecaprenol
										c]	C9317	Tetradecenoyl-ACP(n-C14:1ACP)
										c]	C1939	3-Methylcrotonyl-CoA
										c]	C0429	4-Aminobutanal
										c]	C9578	PseudomonasLPScoreprecursor6+KDO2-lipidA
										c]	C1328	Thiocysteine
										c]	C0642	Crotonoyl-CoA
										c]	C0073	Nitrite
										c]	C0409	Glutaryl-CoA
										c]	C0067	L-Tyrosine
										c]	C0241	Quinate
										c]	C0795	L-Histidinolphosphate
										c]	C3728	ADP-D-glycero-D-manno-heptose
										c]	C9535	L-Phenylalanyl-tRNA(Phe)
										c]	C0198	dCMP
										c]	C9569	Phosphatidylglycerol(PPU)
										c]	C9493	L-Arginyl-tRNA(Arg)
										c]	C1970	GDP-6-deoxy-D-mannose
										c]	C9532	peptide
										c]	C0939	1-(2-Carboxyphenylamino)-1-deoxy-D-ribulose5-phosphate
										c]	C3349	UroporphyrinogenI
										c]	C3405	NicotinateD-ribonucleoside
										c]	C0674	Dihydropteroate
										c]	C2122	4-Phospho-D-erythronate
										c]	C2280	6-Pyruvoyltetrahydropterin
										c]	C3214	L-Allothreonine
										c]	C0957	NH4+
										c]	C0280	Undecaprenylphosphate
										c]	C0273	Acetoacetyl-CoA
										c]	C8533	4-amino-4-deoxychorismate
										c]	C0202	Taurine
										c]	C0184	3-Oxopropanoate
										c]	C3498	(S)-3-Hydroxyisobutyryl-CoA
										c]	C8610	1-Deoxy-D-xylulose5-phosphate
										c]	C0024	2-Oxoglutarate
										c]	C3425	Undecaprenyl-diphospho-N-acetylmuramoyl-(N-acetylglucosamine)-L-alanyl-gamma-D-gl…
										c]	C1819	Propanoylphosphate
										c]	C0140	UDPglucuronate
										c]	C9286	HemeO
										c]	C0104	Fumarate
										c]	C0131	Palmitoyl-CoA
										c]	C9415	PseudomonasLipidADisaccharide
										c]	C9512	Fe3+
										c]	C3460	L-4-Hydroxyglutamatesemialdehyde
										c]	C0954	Sodium
										c]	C0502	(S)-3-Methyl-2-oxopentanoate
										c]	C0307	1H-Imidazole-4-ethanamine
										c]	C0830	2-Hydroxy-3-oxopropanoate
										c]	C0154	(S)-Lactate
										c]	C9527	Molybdate
										c]	C2062	Inorganictriphosphate
										c]	C0355	Indole
										c]	C0847	UDP-N-acetyl-D-mannosamine
										c]	C0159	D-Glucuronate
										c]	C3061	trans-Oct-2-enoyl-CoA
										c]	C0326	cis-Aconitate
										c]	C9553	tRNA(Tyr)
										c]	C3488	2-Propyn-1-al
										c]	C0047	Formate
										c]	C0037	UDP-N-acetyl-D-glucosamine
										c]	C0335	2,5-Dioxopentanoate
										c]	C9604	L-Asparaginyl-tRNA(Asn)
										c]	C3531	O-Phospho-4-hydroxy-L-threonine
										c]	C0005	NADPH
										c]	C0195	1,3-Bisphospho-D-glycerate
										c]	C9534	tRNA(Phe)
										c]	C0538	D-Lysine
										c]	C3455	N2-Succinyl-L-glutamate
										c]	C0621	3-Oxoadipate
										c]	C2828	UDPMurAc(oyl-L-Ala-D-gamma-Glu-L-Lys-D-Ala-D-Ala)
										c]	C0680	Porphobilinogen
										c]	C9606	L-Glutaminyl-tRNA(Gln)
										c]	C1332	Ubiquinone-9
										c]	C0598	D-Altronate
										c]	C3052	3-Oxooctanoyl-CoA
										c]	C0433	Deoxyadenosine
										c]	C0780	ProtoporphyrinogenIX
										c]	C0880	6-Phospho-2-dehydro-D-gluconate
										c]	C0647	Dephospho-CoA
										c]	C0240	Orotate
										c]	C0334	5-Aminopentanoate
										c]	C9264	apoprotein[acylcarrierprotein]
										c]	C9257	R-3-hydroxy-myristoyl-ACP
										c]	C0230	Sedoheptulose7-phosphate
										c]	C0115	D-Alanine
										c]	C0377	L-Cystine
										c]	C0103	D-Ribose
										c]	C9488	L-Alanyl-tRNA(Ala)
										c]	C0201	Nitrate
										c]	C9400	UDP-N-acetylfucosamine
										c]	C3815	Adenosine-GDP-cobinamide
										c]	C1953	5-Methylthio-D-ribose
										c]	C1751	Phosphoribosyl-AMP
										c]	C0902	N-Acetyl-L-glutamate5-semialdehyde
										c]	C4029	Chloroaceticacid
										c]	C3456	N2-Succinyl-L-glutamate5-semialdehyde
										c]	C0091	Anthranilate
										c]	C9384	3-Oxohexanoyl-[acyl-carrierprotein]
										c]	C9316	Sirohydrochlorin
										c]	C8689	Cobalt-precorrin5
										c]	C0481	Indole-3-acetaldehyde
										c]	C9275	Dodecanoyl-ACP(n-C12:0ACP)
										c]	C0214	D-Gluconicacid
										c]	C3355	Precorrin3A
										c]	C0422	Homogentisate
										c]	C9579	PseudomonasLPScoreprecursor7+KDO2-lipidA
										c]	C2789	UDP-N-acetyl-3-(1-carboxyvinyl)-D-glucosamine
										c]	MNXM407	5-Methylthio-D-ribose1-phosphate
										c]	C0041	L-Aspartate
										c]	C0052	L-Glutamine
										c]	C9497	Penicilloicacid
										c]	C0750	4-Guanidinobutanoate
										c]	C0688	3,5-CyclicGMP
										c]	C0302	Cytosine
										c]	MNXM12509	trans-Octadec-2-enoyl-[acyl-carrier-protein]
										c]	C2701	3-Deoxy-D-manno-octulosonate8-phosphate
										c]	C8534	trans,trans,cis-Geranylgeranyldiphosphate
										c]	C3532	4-Hydroxy-L-threonine
										c]	C3489	2-Propyn-1-ol
										c]	C3358	alpha-Ribazole
										c]	C8690	Cobalt-precorrin6
										c]	C0770	4-Fumarylacetoacetate
										c]	C0593	(R)-Acetoin
										c]	C3380	2-Octaprenyl-6-methoxyphenol
										c]	C0068	Malonyl-CoA
										c]	C0188	Acetylphosphate
										c]	C2491	L-2-Aminoadipate6-semialdehyde
										c]	C2059	5-Oxopentanoate
										c]	C3424	UDP-N-acetylmuramoyl-L-alanyl-gamma-D-glutamyl-L-lysine
										c]	C0893	1-Aminocyclopropane-1-carboxylate
										c]	C9514	Glycyl-tRNA(Gly)
										c]	C0338	N-Carbamoyl-L-aspartate
										c]	C2309	(S)-4-Amino-5-oxopentanoate
										c]	C3729	ADP-L-glycero-D-manno-heptose
										c]	C0025	H2O2
										c]	C0083	beta-Alanine
										c]	C0484	5-Hydroxy-L-tryptophan
										c]	C1078	Allantoin
										c]	C9436	cis-3-Decenoyl-[acyl-carrierprotein]
										c]	C3375	2-Hexaprenyl-3-methyl-6-methoxy-1,4-benzoquinone
										c]	C3530	2-Oxo-3-hydroxy-4-phosphobutanoate
										c]	C2065	L-3-Amino-isobutanoate
										c]	C2903	UDP-N-acetylmuramoyl-L-alanyl-D-glutamyl-L-lysyl-D-alanyl-D-alanine
										c]	C2672	S-Adenosyl-4-methylthio-2-oxobutanoate
										c]	C9040	Perillicacid
										c]	MNXM10765	R-3-hydroxy-(5Z)-dodecenoyl-ACP
										c]	C8688	Cobalt-precorrin4
										c]	C0239	Inosine
										c]	C9568	Phosphatidylglycerophosphate(PPU)
										c]	C0122	5,10-Methylenetetrahydrofolate
										c]	C2635	(R)-4-Phosphopantothenoyl-L-cysteine
										c]	C0143	5-Methylthioadenosine
										c]	C9545	tRNA(Thr)
										c]	C0363	Cytidine
										c]	C3090	Phenethylamine
										c]	C3968	Vanillate
										c]	C0046	CMP
										c]	C1316	Octanoyl-CoA
										c]	C9563	ferrodoxin(oxidizedform4:2)
										c]	C3049	(S)-Hydroxydecanoyl-CoA
										c]	C0006	NADP+
										c]	C9526	L-Methionyl-tRNA(Met)
										c]	C0630	Deamino-NAD+
										c]	C3059	Decanoyl-CoA
										c]	C0036	Succinate
										c]	C2269	2-Pyrone-4,6-dicarboxylate
										c]	C0518	Nitrogen
										c]	C0183	beta-D-Glucose
										c]	C9393	UDP-3-O-(3OH-C10:0)-D-glucosamine
										c]	C0472	N-Acetyl-L-glutamate
										c]	C0748	2-Methylbutanoyl-CoA
										c]	C0439	4-Aminobenzoate
										c]	C9605	tRNA(Gln)
										c]	C0317	L-Isoleucine
										c]	C0711	O-Acetyl-L-serine
										c]	C0132	L-Homocysteine
										c]	C0169	2-Dehydro-3-deoxy-D-gluconate
										c]	C0384	Allantoate
										c]	C0892	sn-Glycero-3-phosphoethanolamine
										c]	C4028	Chloroacetaldehyde
										c]	C2769	(2S,3R)-3-Hydroxybutane-1,2,3-tricarboxylate
										c]	C0546	Siroheme
										c]	C9566	4a-hydroxytetrahydrobiopterin
										c]	C3053	(S)-Hydroxyhexanoyl-CoA
										c]	C2206	(2-Aminoethyl)phosphonate
										c]	C0018	AMP
										c]	MNXM330	O2.
										c]	C0785	(R)-3-Hydroxybutanoate
										c]	C0125	Adenine
										c]	C0044	3-Phosphoadenylylsulfate
										c]	C0599	D-Glucarate
										c]	C0190	D-Xylulose5-phosphate
										c]	C3814	Adenosylcobinamidephosphate
										c]	C0095	PQQ
										c]	MNXM9145	trans,trans-2,3,4,5-tetradehydroacyl-CoA(C10)
										c]	C1750	Phosphoribosyl-ATP
										c]	C0923	2-Carboxy-2,5-dihydro-5-oxofuran-2-acetate
										c]	C0313	Tryptamine
										c]	C0822	Pantetheine4-phosphate
										c]	C0231	Hydrogensulfide
										c]	C1610	cis,cis-Muconate
										c]	C0779	O-Acetyl-L-homoserine
										c]	C2663	3-Isopropylmalate
										c]	C2682	2-Dehydro-3-deoxy-6-phospho-D-gluconate
										c]	C9524	L-Lysyl-tRNA(Lys)
										c]	C0148	Benzoate
										c]	C9546	L-Threonyl-tRNA(Thr)
										c]	C9319	Reducedthioredoxin
										c]	C0504	2-Deoxy-D-ribose5-phosphate
										c]	C0343	5,10-Methenyltetrahydrofolate
										c]	C2823	2-Dehydro-3-deoxy-D-arabino-heptonate7-phosphate
										c]	C8935	1-Hydroxy-2-methyl-2-butenyl4-diphosphate
										c]	C0157	Ethanolamine
										c]	C9379	Decanoyl-[acyl-carrierprotein]
										c]	C0964	FADH2
										c]	C9262	acylcarrierprotein
										c]	C1665	Perillylaldehyde
										c]	C2009	(R)-1-Aminopropan-2-ol
										c]	C0065	H+
										c]	C3310	3-Hydroxypropionyl-CoA
										c]	C0203	Butanoate
										c]	C5496	3-(Methylthio)propionicacid
										c]	C0081	GDPmannose
										c]	C2742	3alpha,7alpha-Dihydroxy-5beta-cholestanate
										c]	C2506	2,5-Dihydro-5-oxofuran-2-acetate
										c]	C3403	cis-beta-D-Glucosyl-2-hydroxycinnamate
										c]	C1199	Thiocyanate
										c]	C0284	D-Fructose1,6-bisphosphate
										c]	C3122	GDP-6-deoxy-L-mannose
										c]	C8687	Cobalt-precorrin3
										c]	C0165	D-Ribulose5-phosphate
										c]	C0289	dGDP
										c]	C2335	D-Tagatose1,6-bisphosphate
										c]	C0002	ATP
										c]	C3994	Phosphonate
										c]	C3733	Precorrin8X
										c]	C2688	4-Carboxy-2-hydroxyhexa-2,4-dienedioate
										c]	C0186	Adenylylsulfate
										c]	C0924	4-Amino-5-hydroxymethyl-2-methylpyrimidine
										c]	C2053	CoproporphyrinogenIII
										c]	C2933	1-(5-Phosphoribosyl)-5-[(5-phosphoribosylamino)methylideneamino]imidazole-4-carbo…
										c]	C0884	GDP-4-dehydro-6-deoxy-D-mannose
										c]	C0147	Agmatine
										c]	MNXM11121	cis-3-oxo-oxadec-11-enoyl-ACP
										c]	C9433	3-Oxooctadecanoyl-[acyl-carrierprotein]
										c]	C0339	N-Formimino-L-glutamate
										c]	C9599	1,2-Diacylglycerol(PPU)
										c]	C0228	D-Erythrose4-phosphate
										c]	C1919	(R,R)-Butane-2,3-diol
										c]	C0268	L-Citrulline
										c]	C0829	(S)-3-Hydroxybutanoyl-CoA
										c]	C9538	L-Prolyl-tRNA(Pro)
										c]	C0345	Sedoheptulose1,7-bisphosphate
										c]	C0319	Methanethiol
										c]	C0172	Maltose
										c]	C0915	3-(Imidazol-4-yl)-2-oxopropylphosphate
										c]	C3323	Selenocysteine
										c]	C2571	(Z)-But-2-ene-1,2,3-tricarboxylate
										c]	C2857	1-(5-Phospho-D-ribosyl)-5-amino-4-imidazolecarboxylate
										c]	MNXM10096	cis-3-oxo-hexadec-9-enoyl-ACP
										c]	C9390	trans-Dodec-2-enoyl-[acyl-carrierprotein]
										c]	C0223	Dihydrobiopterin
										c]	C0404	(R)-Pantoate
										c]	C0721	D-Alanyl-D-alanine
										c]	C3048	3-Oxododecanoyl-CoA
										c]	C9383	(R)-3-Hydroxybutanoyl-[acyl-carrierprotein]
										c]	C0282	D-Glucosamine6-phosphate
										c]	C2660	(2S,3S)-3-Hydroxy-2-methylbutanoyl-CoA
										c]	C3561	6-Hydroxyhexanoate
										c]	C0121	3-Methyl-2-oxobutanoate
										c]	C0702	2-Dehydropantoate
										c]	C9506	tRNA(Cys)
										c]	C9417	UDP-2-NH-(3OH-C12:0),3-O-(3OH-C10:0)glucosamine
										c]	C1715	D-Glucuronolactone
										c]	C2691	5-Amino-6-(5-phosphoribitylamino)uracil
										c]	C0487	Pyridoxaminephosphate
										c]	C2163	3-Oxo-4-methylpentanoate
										c]	C3058	trans-Tetradec-2-enoyl-CoA
										c]	C9580	PseudomonasLPScoreprecursor8+KDO2-lipidA
										c]	C0636	Pantothenate
										c]	C2809	D-erythro-1-(Imidazol-4-yl)glycerol3-phosphate
										c]	C9552	Trans-2,3-didehydroacyl-CoA(C8)
										c]	C9554	L-Tyrosyl-tRNA(Tyr)
										c]	C3504	(S)-2-Acetolactate
										c]	C0117	L-Histidine
										c]	C8609	2-Phospho-4-(cytidine5-diphospho)-2-C-methyl-D-erythritol
										c]	C3381	2-Octaprenyl-6-methoxy-1,4-benzoquinone
										c]	C3351	CoproporphyrinogenI
										c]	C0063	L-Tryptophan
										c]	C2207	(R)-3-Hydroxybutanoyl-CoA
										c]	C2475	5-Amino-4-imidazolecarboxyamide
										c]	C0600	D-Glutamine
										c]	C9281	gamma-butyrobetaine
										c]	C0336	N-Carbamoylputrescine
										c]	C1673	Tetradecanoyl-CoA
										c]	C0179	D-Glutamate
										c]	C0383	ADPglucose
										c]	C0696	L-2-Aminoadipate
										c]	C4027	2-Chloroethanol
										c]	C2612	N-(5-Phospho-D-ribosyl)anthranilate
										c]	C9577	PseudomonasLPScoreprecursor5+KDO2-lipidA
										c]	C9305	Octadecenoyl-ACP(n-C18:1ACP)
										c]	C3376	2-Hexaprenyl-3-methyl-5-hydroxy-6-methoxy-1,4-benzoquinone
										c]	C2499	delta1-Piperideine-2-carboxylate
										c]	C0277	Geranyldiphosphate
										c]	C0092	2-Oxobutanoate
										c]	C8693	Cobalt-precorrin8
										c]	C3050	3-Oxodecanoyl-CoA
										c]	C2646	5-Phosphoribosyl-N-formylglycinamide
										c]	C4016	Aminoacetaldehyde
										c]	C0010	CoA
										c]	C2083	dTDP-6-deoxy-L-mannose
										c]	C9567	CDPdiacylglycerol(PPU)
										c]	C3060	trans-Dec-2-enoyl-CoA
										c]	C2097	2-Methylacetoacetyl-CoA
										c]	C0958	dIDP
										c]	C0837	trans-4-Hydroxy-L-proline
										c]	C9403	all-trans-Decaprenyldiphosphate
										c]	C0133	4-Hydroxybenzoate
										c]	C0290	dGMP
										c]	C2015	1-Hydroxy-2-naphthoate
										c]	C0123	GMP
										c]	C0304	Xanthine
										c]	C9544	L-Seryl-tRNA(Ser)
										c]	C0210	Nicotinate
										c]	C0258	Spermidine
										c]	C9547	tRNA(Trp)
										c]	C3283	5-Hydroxykynurenamine
										c]	C8637	D-Glycero-D-manno-heptose1,7-bisphosphate
										c]	C0530	Betaine
										c]	C0056	Copper
										c]	C9587	PseudomonasCommonOPolysaccharide
										c]	C0066	ITP
										c]	C2709	5-Methyltetrahydropteroyltri-L-glutamate
										c]	C0019	S-Adenosyl-L-homocysteine
										c]	C0054	Formaldehyde
										c]	C0306	Guanosine
										c]	C0763	UroporphyrinogenIII
										c]	C9391	(R)-3-Hydroxydecanoyl-[acyl-carrierprotein]
										c]	C9320	tRNA(Glu)
										c]	C0070	D-Fructose6-phosphate
										c]	C3332	Selenocystathionine
										c]	C0793	D-Tagatose6-phosphate
										c]	C1895	N-Acetylmuramoyl-Ala
										c]	C1205	Xanthosine
										c]	C2920	2-Amino-4-hydroxy-6-(D-erythro-1,2,3-trihydroxypropyl)-7,8-dihydropteridine
										c]	C2225	2-Oxo-2,3-dihydrofuran-5-acetate
										c]	C0088	IDP
										c]	C0030	Manganese
										c]	C1696	3-Dehydroshikimate
										c]	C0141	Hydroxypyruvate
										c]	C0909	P1,P4-Bis(5-adenosyl)tetraphosphate
										c]	C2038	3-Phosphonooxypyruvate
										c]	C0134	Citrate
										c]	C0075	Catechol
										c]	C0156	L-Threonine
										c]	C3993	Arsenite
										c]	C2793	2-(Formamido)-N1-(5-phosphoribosyl)acetamidine
										c]	C0655	Propenoyl-CoA
										c]	C3414	2-Hydroxyphenylacetate
										c]	C9555	2-oxo-3-p-tolylpropanate
										c]	C0059	Phosphoenolpyruvate
										c]	C1904	Naphthalene-1,2-diol
										c]	C2358	5-Phosphoribosylglycinamide
										c]	C0271	Deoxyguanosine
										c]	C1455	Protoporphyrin
										c]	C9494	tRNA(Asp)
										c]	C9318	Oxidizedthioredoxin
										c]	C9507	L-Cysteinyl-tRNA(Cys)
										c]	C2867	N1-(5-Phospho-alpha-D-ribosyl)-5,6-dimethylbenzimidazole
										c]	MNXM6417	R-3-hydroxy-octadecanoyl-ACP
										c]	C0491	Xanthosine5-phosphate
										c]	C2126	N-(L-Arginino)succinate
										c]	C9382	(R)-3-Hydroxyoctanoyl-[acyl-carrierprotein]
										c]	C9302	Myristoyl-ACP(n-C14:0ACP)
										c]	C2858	2-Methyl-4-amino-5-hydroxymethylpyrimidinediphosphate
										c]	C1863	4-Acetamidobutanoate
										c]	C0219	L-Homoserine
										c]	C3560	Adipatesemialdehyde
										c]	C9551	trans,trans-2,3,4,5-tetradehydroacyl-CoA(C8)
										c]	C0318	L-Pipecolate
										c]	C2526	Tetrahydropteroyltri-L-glutamate
										c]	C0105	L-Leucine
										c]	C0473	Pyridoxinephosphate
										c]	C3382	2-Octaprenyl-3-methyl-6-methoxy-1,4-benzoquinone
										c]	C1647	Estrone3-sulfate
										c]	C0003	NAD+
										c]	C0248	Magnesium
										c]	C9561	glutaredoxin(reduced)
										c]	C0146	Thymine
										c]	C0111	Isopentenyldiphosphate
										c]	C3357	Cobinamide
										c]	C0408	Deoxyuridine
										c]	C0038	GTP
										c]	C0004	NADH
										c]	C1480	2-Methylcitrate
										c]	C9581	PseudomonasLPScoreprecursor9+KDO2-lipidA
										c]	C3420	Undecaprenyl-diphospho-N-acetylmuramoyl-L-alanyl-D-glutamyl-L-lysyl-D-alanyl-D-al…
										c]	C2669	N-Succinyl-LL-2,6-diaminoheptanedioate
										c]	C0196	CO
										c]	C3581	D-Glucosamine1-phosphate
										c]	C3269	3-O-Methylgallate
										c]	C3666	Precorrin6Y
										c]	C0242	Uridine

## Sheet: RxnListIniJP962
List of rxn in iJP962
'RR00090'	'P1,P4-Bis(5'-nucleosyl)-tetraphosphate nucleotidebisphosphohydrolase'
'RR03514'	'S-Adenosyl-L-homocysteine hydrolase'
'RR04090'	'(S)-Hydroxydecanoyl-CoA hydro-lyase'
'RR09712'	'(S)-3-Hydroxytetradecanoyl-CoA:NAD+ oxidoreductase'
'RR00767'	'L-Valine:2-oxoglutarate aminotransferase'
'RR02311'	'(2-Aminoethyl)phosphonate:pyruvate aminotransferase'
'RR04316'	'MCOATA'
'RR09910'	'probable AGCS sodium/alanine/glycine symporter'
'RR00220'	'(2S,3R)-3-Hydroxybutane-1,2,3-tricarboxylate pyruvate-lyase'
'RR01408'	'(R)-Pantoate:NADP+ 2-oxidoreductase'
'RR03588'	'IMP:pyrophosphate phosphoribosyltransferase'
'RR01849'	'5-Amino-2-oxopentanoate:2-oxoglutarate aminotransferase'
'RR00988'	'L-Homoserine:NADP+ oxidoreductase'
'RR08615'	'arginine/ornithine antiporter'
'RR01841'	'S-Adenosyl-L-methionine:8-amino-7-oxononanoate aminotransferase'
'RR04093'	'Hexanoyl-CoA:acetyl-CoA C-acyltransferase'
'RR00511'	'D-Glucose-6-phosphate:NADP+ 1-oxoreductase'
'RR00695'	'N-(5-Phospho-D-ribosyl)anthranilate:pyrophosphatephosphoribosyl-transferase'
'RR04170'	'N2-Succinyl-L-glutamate 5-semialdehyde:NAD+ oxidoreductase'
'RR04087'	'(S)-3-Hydroxydodecanoyl-CoA:NAD+ oxidoreductase'
'RR10077'	'urea reversible transport via proton symport (2 H+)'
'RR00689'	'Sedoheptulose-7-phosphate:D-glyceraldehyde-3-phosphateglycolaldehyde transferase'
'RR03016'	'Undecaprenyl-diphosphate phosphohydrolase'
'RR04086'	'(S)-3-Hydroxytetradecanoyl-CoA hydro-lyase'
'RR02406'	'10-Formyltetrahydrofolate:5'-phosphoribosylglycinamideformyltransferase'
'RR03487'	'4,6-Dideoxy-4-oxo-dTDP-D-glucose >=<dTDP-4-dehydro-6-deoxy-L-mannose'
'RR02006'	'4-Carboxymuconolactone carboxy-lyase'
'RR00311'	'ATP:nucleoside-diphosphate phosphatransferase'
'RR00833'	'(R)-3-Hydroxybutanoate:NAD+ oxidoreductase'
'RR10310'	'4a-hydroxytetrahydrobiopterin dehydratase'
'RR03636'	'4-Hydroxybenzoate + Pyruvate >=< Chorismate'
'RR00812'	'Palmitate:CoA ligase (AMP-forming)'
'RR01725'	'Succinyl-CoA:3-oxoadipate CoA-transferase'
'RR09957'	'ferredoxin-NADP reductase'
'RR00129'	'2,5-Dioxopentanoate:NADP+ 5-oxidoreductase'
'RR04012'	'N-Succinyl-L-2,6-diaminoheptanedioate:2-ocoglytarateamino-transferase'
'RR03649'	'Carbamoyl-phosphate:L-ornithine carbamoyltransferase'
'RR08646'	'XANt2'
'RR08847'	'L-tyrosine reversible transport via proton symport'
'RR00739'	'Acetyl-CoA:acetyl-CoA C-acetyltransferase'
'RR04095'	'(S)-Hydroxyhexanoyl-CoA hydro-lyase'
'RR00674'	'ATP:D-ribose-5-phosphate pyrophosphotransferase'
'RR01999'	'Phosphoenolpyruvate:3-phosphoshikimate5-O-(1-carboxyvinyl)-transferase'
'RR01123'	'D-Glucosamine 1-phosphate 1,6-phosphomutase'
'RR03675'	'ATP:3-phospho-D-glycerate 1-phosphotransferase'
'RR08668'	'PYRt2r'
'RR00465'	'D-Mannose-6-phosphate ketol-isomerase'
'RR00706'	'N-(L-Argininosuccinate) arginie-lyase'
'RR02468'	'3-Isopropylmalate:NAD+ oxidoreductase'
'RR02510'	'1-(5-Phosphoribosyl)-5-amino-4-carboxyimidazole:L-aspartate ligase(ADP-forming)'
'RR02333'	'L-Alanine:3-oxopropanoate aminotransferase'
'RR02222'	'2-Isopropylmalate hydro-lyase'
'RR00772'	'glycine synthase'
'RR00124'	'L-Alanine:2-oxoglutarate aminotransferase'
'RR01269'	'5-Dehydro-4-deoxy-D-glucarate hydro-lyase (decarboxylating)'
'RR00131'	'Isocitrate:NADP+ oxidoreductase (decarboxylating)'
'RR02474'	'(R)-2,3-Dihydroxy-3-methylbutanoate:NADP+ oxidoreductase(isomerizing)'
'RR00181'	'Pyruvate:carbon-dioxide ligase (ADP-forming)'
'RR04241'	'UNK3'
'RR01974'	'Guanosine 3'-diphosphate 5'-triphosphate 5'-phosphohydrolase'
'RR02032'	'ATP:nucleoside-diphosphate phosphatransferase'
'RR01903'	'L-Glutamate 5-semialdehyde >=< (S)-1-Pyrroline-5-carboxylate + H2O'
'RR01237'	'Dihydrofolate:NADP+ oxidoreductase'
'RR04371'	'AIRC3'
'RR00364'	'Phosphoenolpyruvate:UDP-N-acetyl-D-glucosamine1-carboxyvinyl-transferase'
'RR04302'	'phosphoadenylyl-sulfate reductase (thioredoxin)'
'RR03546'	'Acetyl-CoA:orthophosphate acetyltransferase'
'RR00704'	'N6-(1,2-Dicarboxyethyl)AMP AMP-lyase'
'RR00681'	'D-Ribose-5-phosphate ketol-isomerase'
'RR00098'	'ATP:polyphosphate phosphotransferase'
'RR09897'	'L-2,4-diaminobutyrate:2-ketoglutarate 4-aminotransferase, PvdH'
'RR01048'	'Orotidine-5'-phosphate:pyrophosphate phosphoribosyltransferase'
'RR00685'	'D-Glyceraldehyde-3-phosphate:NAD+ oxidoreductase(phosphorylating)'
'RR03555'	'UDP-N-acetyl-D-glucosamine 2-epimerase'
'RR08664'	'ACt2r'
'RR09683'	'Palmitoyl-	acyl-carrier protein] synthase'
'RR01147'	'ATP:(d)GMP phosphotransferase'
'RR02500'	'10-Formyltetrahydrofolate:5'-phosphoribosyl-5-amino-4-imidazolecarboxamide formyl…'
'RR00598'	'5,10-Methylenetetrahydrofolate:glycine hydroxymethyltransferase'
'RR03162'	'Cobalt-precorrin 6 + NADPH + H+ >=< Cobalt-dihydro-precorrin 6 +NADP+'
'RR02322'	'(S)-3-Hydroxydodecanoyl-CoA hydro-lyase'
'RR04097'	'Hexanoyl-CoA:(acceptor) 2,3-oxidoreductase'
'RR00595'	'Tetrahydrofolate:L-glutamate gamma-ligase (ADP-forming)'
'RR08763'	'AKGt2r'
'RR04368'	'succinate dehyrdogenase'
'RR00690'	'D-Fructose-1,6-bisphosphate D-glyceraldehyde-3-phosphate-lyase'
'RR08749'	'GLUt2r'
'RR03019'	'UDPMurAc(oyl-L-Ala-D-gamma-Glu-L-Lys-D-Ala-D-Ala):undecaprenyl-phosphate phospho-…'
'RR01180'	'XMP:pyrophosphate phosphoribosyltransferase'
'RR02374'	'2-Oxo-2,5-dihydrofuran-5-acetate delta3-delat2-isomerase'
'RR01607'	'dTDP-6-deoxy-L-mannose:NADP+ 4-oxidoreductase'
'RR01898'	'2-Carboxy-2,5-dihydro-5-oxofuran-2-acetate lyase (decyclizing)'
'RR03815'	'(S)-3-Hydroxybutanoyl-CoA:NAD+ oxidoreductase'
'RR04094'	'(S)-Hydroxyhexanoyl-CoA:NAD+ oxidoreductase'
'RR02237'	'Myristoyl-CoA:acetylCoA C-myristoyltransferase'
'RR08819'	'PTRCt2r'
'RR09911'	'Alanyl-tRNA synthetase'
'RR04305'	'glutamate dehydrogenase (NADP)'
'RR01292'	'dTTP:alpha-D-glucose-1-phosphate thymidylyltransferase'
'RR00902'	'5,10-Methenyltetrahydrofolate 5-hydrolase(decyclizing)'
'RR00827'	'Propanoate:CoA ligase (AMP-forming)'
'RR00579'	'Propanoyl-CoA:(acceptor) 2,3-oxidoreductase'
'RR01747'	'3-Dehydroquinate hydro-lyase'
'RR00341'	'ATP:thiamin-phosphate phosphotransferase'
'RR00438'	'Acetyl-CoA:carbon-dioxide ligase (ADP-forming)'
'RR03664'	'D-Glucuronolactone lactonohydrolase'
'RR00214'	'L-Alanine racemase'
'RR00508'	'Succinyl-CoA:L-arginine N2-succinyltransferase'
'RR10052'	'Butanediol transport in/out via proton symport'
'RR08696'	'sodium proton antiporter (H:NA is 1:1)'
'RR00221'	'Succinyl-CoA:3-oxo-acid CoA-transferase'
'RR01695'	'(R,R)-Butane-2,3-diol:NAD+ oxidoreductase'
'RR03774'	'4-Aminobutanoate:2-oxoglutarate aminotransferase'
'RR00563'	'3-Aminopropanoate:2-oxoglutarate aminotransferase'
'RR03886'	'(S)-3-Hydroxybutanoyl-CoA hydro-lyase'
'RR01967'	'GDP-6-deoxy-D-mannose:NADP+ 4-oxidoreductase'
'RR10046'	'2,4-dienoyl-CoA reductase (C10)'
'RR00417'	'Glycolate:NAD+ oxidoreductase'
'RR04085'	'(S)-3-Hydroxyhexadecanoyl-CoA hydro-lyase'
'RR03681'	'2-Phospho-D-glycerate 2,3-phosphomutase'
'RR10028'	'probable AGCS sodium/alanine/glycine symporter'
'RR09953'	'fatty-acid--CoA ligase (n-C14:0) transport'
'RR00405'	'(R)-Lactate:NAD+ oxidoreductase'
'RR00910'	'ATP:CMP phosphotransferase'
'RR01928'	'Nicotinate D-ribonucleotide phosphohydrolase'
'RR00237'	'D-4-Hydroxy-2-oxoglutarate glyoxylate-lyase'
'RR00693'	'1-(5-Phospho-D-ribosyl)-ATP:pyrophosphate phosphoribosyl-transferase'
'RR08593'	'ATP synthase (four protons for one ATP)'
'RR10079'	'citrate transport in/out via proton symport'
'RR08672'	'CO2 transporter via diffusion'
'RR00875'	'(S)-Lactaldehyde:NAD+ oxidoreductase'
'RR02085'	'ATP:selenide, water phosphotransferase'
'RR00338'	'Formaldehyde:formaldehyde oxidoreductase'
'RR08879'	'adenylate kinase'
'RR08812'	'phosphate reversible transport via symport'
'RR02690'	'Adenosyl cobyrinate hexaamide + 1-Aminopropan-2-ol >=<Adenosyl cobinamide'
'RR00581'	'Propinol adenylate:CoA ligase (AMP-forming)'
'RR01726'	'4-Carboxymethylbut-3-en-4-olide enol-lactonohydrolase'
'RR09896'	'4-Hydroxybenzoate transport'
'RR04091'	'(S)-Hydroxyoctanoyl-CoA:NAD+ oxidoreductase'
'RR02442'	'1-(5'-Phosphoribosyl)-5-amino-4-imidazolecarboxamide:pyrophosphatephosphoribosylt…'
'RR02347'	'4-Phospho-D-erythronate + NAD+ >=<2-Oxo-3-hydroxy-4-phosphobutanoate + NADH'
'RR03004'	'D-galactarate hydro-lyase'
'RR03676'	'3-Phospho-D-glycerate:NAD+ 2-oxidoreductase'
'RR00464'	'D-Glucose-6-phosphate ketol-isomerase'
'RR02325'	'3-Phosphoserine:2-oxoglutarate aminotransferase'
'RR00562'	'L-Alanine:3-oxopropanoate aminotransferase'
'RR03658'	'L-Valine:NAD+ oxidoreductase(deaminating)'
'RR10392'	'L-Isoleucine:NAD+ oxidoreductase(deaminating)'
'RR02327'	'6-Amino-2-oxohexanoate >=< delta1-Piperideine-2-carboxylate + H2O'
'RR04185'	'(S)-2-Acetolactate methylmutase'
'RR01103'	'(S)-Dihydroorotate amidohydrolase'
'RR03031'	'Sedoheptulose 7-phosphate >=< D-Glycero-D-manno-heptose 7-phosphate'
'RR02244'	'3-Isopropylmalate hydro-lyase'
'RR00362'	'2-Phospho-D-glucerate hydro-lyase'
'RR08636'	'URAt2r'
'RR03159'	'Cobalt-precorrin 3 + S-Adenosyl-L-methionine >=<Cobalt-precorrin 4 + S-Adenosyl-L…'
'RR00652'	'D-Glyceraldehyde-3-phosphate ketol-isomerase'
'RR01593'	'2-Deoxy-D-ribose 5-phosphate + ADP >=< Deoxyribose + ATP'
'RR00171'	'ATP:(d)GMP phosphotransferase'
'RR10368'	'dimethyallyl diphosphate:NAD+ oxidoreductase (R)'
'RR03591'	'ATP:nucleoside-diphosphate phosphatransferase'
'RR00546'	'GDP:D-mannose-1-phosphate guanylyltransferase'
'RR00942'	'Pyridoxine:oxygen oxidoreductase (deaminating)'
'RR08845'	'Kt2r'
'RR01798'	'2-Methylbutanoyl-CoA:(acceptor) 2,3-oxidoreductase'
'RR04081'	'4a-hydroxytetrahydrobiopterin hydro-lyase'
'RR03512'	'AMP:pyrophosphate phosphoribosyltransferase'
'RR08678'	'NH3t'
'RR01018'	'Sedoheptulose-7-phosphate:D-glyceraldehyde-3-phosphateglyceronetransferase'
'RR08885'	'D-alanine-D-alanine ligase'
'RR00667'	'Glycerol:NAD+ oxidoreductase'
'RR01902'	'L-Glutamate-5-semialdehyde:NADP+ 5-oxidoreductase (phosphorylationg)'
'RR00582'	'Propanoyl-CoA:acetyl-CoA C-acyltransferase'
'RR09898'	'3-demethylubiquinone-9 3-methyltransferase'
'RR00109'	'ATP:nucleoside-diphosphate phosphatransferase'
'RR08739'	'glycerol transport via channel'
'RR09929'	'arsenate reductase'
'RR10080'	'fumarate transport in/out via proton symport'
'RR00779'	'GMP:pyrophosphate phosphoribosyltransferase'
'RR10070'	'ethanol transport in/out via diffusion'
'RR09741'	'Potassium - proton antiport'
'RR00529'	'Hydrogen-sulfide:NADP+ oxidoreductase'
'RR03822'	'L-Aspartate-4-semialdehyde:NADP+ oxidoreductase (phosphorylating)'
'RR03001'	'2-dehydro-3-deoxy-D-gluconate-6-phosphateD-glyceraldehyde-3-phosphate-lyase'
'RR03894'	'ATP:pantetheine-4'-phosphate adenylyltransferase'
'RR08748'	'ASPt2'
'RR08624'	'D-glucarate transport via proton symport, reversible'
'RR00397'	'L-Phenylalanine:2-oxoglutarate aminotransferase'
'RR03757'	'3-Dehydroshikimate hydro-lyase'
'RR01150'	'ATP:nucleoside-diphosphate phosphatransferase'
'RR03873'	'ATP:nicotinamide-nucleotide adenylyltransferase'
'RR00432'	'L-Tyrosine:2-oxoglutarate aminotransferase'
'RR08720'	'GALCTNt2r'
'RR01300'	'Indole hydro-lyase (adding indoleglycerol-phosphate)'
'RR00519'	'sn-Glycerol-3-phosphate:NADP+ 2-oxidoreductase'
'RR00771'	'5,10-Methylenetetrahydrofolate:NADP+ oxidoreductase'
'RR04092'	'(S)-Hydroxyoctanoyl-CoA hydro-lyase'
'RR01295'	'ATP:nucleoside-diphosphate phosphatransferase'
'RR03047'	'MurAc(oyl-L-Ala-D-gamma-Glu-L-Lys-D-Ala-D-Ala)-diphospho-undecaprenol + UDP-N-ace…'
'RR08702'	'D-alanine transport via proton symport'
'RR00708'	'L-Leucine:NAD+ oxidoreductase(deaminating)'
'RR00082'	'NADPH:oxidized-glutathione oxidoreductase'
'RR00147'	'UDPglucose 4-epimerase'
'RR08706'	'glycine reversible transport via proton symport'
'RR00710'	'L-Leucine:2-oxoglutarate aminotransferase'
'RR00228'	'L-Lysine racemase'
'RR01210'	'L-Isoleucine:2-oxoglutarate aminotransferase'
'RR01142'	'(S)-3-Hydroxy-3-methylglutaryl-CoA hydro-lyase'
'RR00268'	'ATP:CMP phosphotransferase'
'RR03227'	'1-Hydroxy-2-methyl-2-butenyl 4-diphosphate + 2 H+ >=<Isopentenyl diphosphate + H2O'
'RR00191'	'L-Aspartate:2-oxoglutarate aminotransferase'
'RR09735'	'Benzoate transport in via proton symport'
'RR02467'	'(2S,3R)-3-Hydroxybutane-1,2,3-tricarboxylate hydro-lyase'
'RR00223'	'UDP-N-acetyl-D-glucosamine 2-epimerase'
'RR00446'	'L-Threonine acetaldehyde-lyase'
'RR00420'	'ATP:nucleoside-diphosphate phosphatransferase'
'RR00617'	'UMP:pyrophosphate phosphoribosyltransferase'
'RR02629'	'O-Phospho-4-hydroxy-L-threonine:2-oxoglutarate aminotransferase'
'RR00079'	'NADPH:NAD+ oxidoreductase (B-specific)'
'RR01271'	'N2-Acetyl-L-ornithine:L-glutamate N-acetyltransferase'
'RR00952'	'Nicotinate D-ribonucleotide:pyrophosphate phosphoribosyltransferase'
'RR09921'	'beta-lactamase'
'RR00989'	'Homoserine O-acetyltransferase'
'RR01071'	'Isocitrate hydro-lyase'
'RR00126'	'L-Glutamate racemase'
'RR02306'	'5-Phospho-D-ribosylamine:glycine ligase (ADP-forming)'
'RR01594'	'D-Glucarate hydro-lyase'
'RR02346'	'1-(5-Phospho-D-ribosyl)-5-amino-4-imidazolecarboxylate carboxy-lyase'
'RR08613'	'allantoin transport in via proton symport'
'RR03900'	'3-Hydroxypropionyl-CoA hydro-lyase'
'RR00448'	'Ethanol:NAD+ oxidoreductase'
'RR00216'	'Succinate:CoA ligase (ADP-forming)'
'RR04152'	'3,4-Dihydroxyphenylethyleneglycol:NAD+ oxidoreductase'
'RR00643'	'1-Aminocyclopropane-1-carboxylate endolyase (deaminating)'
'RR00170'	'ATP:nucleoside-diphosphate phosphatransferase'
'RR09945'	'deoxyadenosine transport'
'RR01284'	'2,3,4,5-Tetrahydropyridine-2-carboxylate + H2O >=<L-2-Aminoadipate 6-semialdehyde'
'RR00099'	'ATP:nicotinamide-nucleotide adenylyltransferase'
'RR00179'	'(S)-Malate:NAD+ oxidoreductase'
'RR04084'	'(S)-3-Hydroxyhexadecanoyl-CoA:NAD+ oxidoreductase'
'RR09715'	'Lauroyl-CoA:acetyl-CoA C-acyltransferase'
'RR01873'	'(S)-3-Hydroxybutanoyl-CoA 3-epimerase'
'RR02299'	'3-Hydroxyisopentyl-CoA hydro-lyase'
'RR03551'	'Acetyl-CoA:acetyl-CoA C-acetyltransferase'
'RR02499'	'1-(5'-Phosphoribosyl)-5-amino-4-(N-succinocarboxamide)-imidazoleAMP-lyase'
'RR01275'	'N-Formimino-L-glutamate iminohydrolase'
'RR03017'	'UDPMurAc(oyl-L-Ala-D-gamma-Glu-L-Lys-D-Ala-D-Ala):undecaprenyl-phosphate phospho-…'
'RR01014'	'D-Mannose 6-phosphate 1,6-phosphomutase'
'RR01805'	'7,8-Diaminononanoate:carbon-dioxide cyclo-ligase'
'RR08868'	'CHLt2r'
'RR00142'	'Pyridoxine 5-phosphate:oxygen oxidoreductase (deaminating)'
'RR01290'	'ATP:nucleoside-diphosphate phosphatransferase'
'RR02215'	'2,5-Dihydro-5-oxofuran-2-acetate lyase (decyclizing)'
'RR03641'	'D-Glycerate:NADP+ 2-oxidoreductase'
'RR04088'	'Decanoyl-CoA:acetyl-CoA C-acyltransferase'
'RR00592'	'5,6,7,8-Tetrahydrofolate:NADP+ oxidoreductase'
'RR01583'	'LL-2,6-Diaminoheptanedioate 2-epimerase'
'RR03160'	'cobalt-precorrin-4 methyltransferase'
'RR01988'	'N-Acetyl-L-glutamate-5-semialdehyde:NADP+ 5-oxidoreductase(phosphrylating)'
'RR03769'	'Sedoheptulose-7-phosphate:D-glyceraldehyde-3-phosphateglycolaldehyde transferase'
'RR00173'	'Guanosine-3',5'-bis(diphosphate) 3'-pyrophosphohydrolase'
'RR02464'	'5-Methylthio-5-deoxy-D-ribose-1-phosphate ketol-isomerase'
'RR08891'	'Cobinamide adenyltransferase'
'RR04089'	'(S)-Hydroxydecanoyl-CoA:NAD+ oxidoreductase'
'RR04183'	'3-Hydroxy-2-methylpropanoate:NAD+ oxidoreductase'
'RR01151'	'ATP:dTMP phosphotransferase'
'RR01272'	'N2-Acetyl-L-ornithine:2-oxoglutarate aminotransferase'
'RR03255'	'L-Allothreonine acetaldehyde-lyase'
'RR10027'	'Glycoaldehydye reversible transport'
'RR02157'	'Octanoyl-CoA:acetyl-CoA C-acyltransferase'
'RR01155'	'ATP:dTMP phosphotransferase'
'RR01452'	'(R)-S-Lactoylglutathione methylglyoxal-lyase (isomerizing)'
'RR08670'	'O2t'
'RR08916'	'HCO3 equilibration reaction'
'RR03692'	'D-Arabinose-5-phosphate ketol-isomerase'
'RR03698'	'ATP:AMP phosphotransferase'
'RR08843'	'L-tryptophan reversible transport via proton symport'
'RR08939'	'phosphoglucomutase'
'RR09730'	'3-hydroxybutyrate-CoA-acyl carrier protein transferase'
'RR00818'	'Citrate hydro-lyase'
'RR08634'	'ALAt2r'
'RR03018'	'UDPMurAc(oyl-L-Ala-D-gamma-Glu-L-Lys-D-Ala-D-Ala):undecaprenyl-phosphate phospho-…'
'RR08674'	'H2O transport via diffusion'
'RR01038'	'ATP:nucleoside-diphosphate phosphatransferase'
'RR01070'	'Isocitrate:NADP+ oxidoreductase (decarboxylating)'
'RR00245'	'ATP:L-aspartate 4-phosphotransferase'
'RR03164'	'Cobalt-precorrin 8 >=< Cobyrinate'
'RR00703'	'(S)-Malate hydro-lyase'
'RR00941'	'Pyridoxamine:oxygen oxidoreductase (deaminating)'
'RR03618'	'L-Histidine ammonia-lyase'
'RR01016'	'D-Erythrose 4-phosphate + NAD+ + H2O >=< 4-Phospho-D-erythronate +NADH + H+'
'RR00219'	'Succinate:(acceptor) oxidoreductase'
'RR01100'	'4-Guanidinobutanoate amidinohydrolase'
'RR01358'	'Shikimate:NADP+ 5-oxidoreductase'
'RR08685'	'PHEt2r'
'RR08734'	'ABUTt2'
'RR00146'	'UTP:alpha-D-glucose-1-phosphate uridylyltransferase'
'RR00111'	'ATP:nucleoside-phosphate phosphotransferase'
'RR01486'	'D-Fructose 1-phosphate D-glyceraldehyde-3-phosphate-lyase'
'RR02342'	'(2S,3S)-3-Hydroxy-2-methylbutanoyl-CoA hydro-liase'
'RR03691'	'D-Ribulose-5-phosphate 3-epimerase'
'RR09977'	'nitrogen transport diffusion'
'RR08834'	'SERt2r'
'RR10009'	'2,4-dienoyl-CoA reductase (C8)'
'RR02341'	'(2S,3S)-3-Hydroxy-2-methylbutanoyl-CoA:NAD+ oxidoreductase'
'IR00559'	'beta-Aminopropion aldehyde:NAD+ oxidoreductase'
'IR01049'	'Quinate:NAD+ 5-oxidoreductase'
'IR09629'	'(3R)-3-Hydroxydodecanoyl-	acyl-carrier-protein]:NADP+ oxidoreductase'
'IR09682'	'(3R)-3-Hydroxyhexadecanoyl-	acyl-carrier-protein] hydro-lyase'
'IR00331'	'Formaldehyde:NAD+ oxidoreductase'
'IR10309'	'Pseudomonas lipid A reaction 2'
'IR09998'	'proline betaine transport in via ABC system'
'IR09666'	'(3R)-3-Hydroxydecanoyl-	acyl-carrier-protein] hydro-lyase'
'IR08963'	'2-Oxogluterate dehydrogenase'
'IR00737'	'Butanoyl-CoA:oxygen 2-oxidoreductase'
'IR00560'	'N-Carbamoyl-beta-alanine amidohydrolase'
'IR10064'	'magnesium transport via ABC system irreversible'
'IR07938'	'GTP:pyruvate O2-phosphotransferase (R)'
'IR09937'	'citrate transport in via Mg complex'
'IR07449'	'1-Deoxy-D-xylulose-5-phosphate isomeroreductase (R)'
'IR04564'	'Citrate oxaloacetate-lyase ((pro-3S)-CH2COO- -< acetyl-CoA) (R)'
'IR10053'	'enolase-phosphatase E-1'
'IR01932'	'3-Deoxy-D-manno-octulosonate-8-phosphate 8-phosphohydrolase'
'IR09695'	'(3R)-3-Hydroxy-cis-tetradec-7-enoyl-	acyl-carrier-protein] hydro-lyase'
'IR10374'	'Phosphatidic acid synthase (PPU)'
'IR04336'	'Cytosine deaminase'
'IR08907'	'fatty acid oxidation (Butanoyl-CoA )'
'IR02616'	'Undecaprenyl-diphospho-N-acetylmuramoyl-L-alanyl-D-glutamyl-meso-2,6-diaminopimel…'
'IR09363'	'cobyric acid synthase'
'IR04473'	'Carbonic acid hydro-lyase (R)'
'IR07898'	'ATP:pyruvate O2-phosphotransferase (R)'
'IR10074'	'nitrate transport in via proton symport'
'IR01689'	'2-Propyn-1-al:NAD+ oxidoreductase'
'IR03497'	'ATP:pyridoxal 5'-phosphotransferase'
'IR04340'	'RNDR1'
'IR09638'	'Decanoyl-	acyl-carrier protein]:malonyl-CoA C-acyltransferase(decarboxylating, ox…'
'IR04171'	'N4-Acetylaminobutanal:NAD+ oxidoreductase'
'IR00325'	'L-Serine + Acetyl-CoA >=< O-Acetyl-L-serine + CoA'
'IR03762'	'Protocatechuate:oxygen 4,5-oxidoreductase (decyclizing)'
'IR08954'	'ribokinase'
'IR10059'	'Threonyl-tRNA synthetase'
'IR03510'	'Adenosine 3',5'-bisphosphate 3'(2')-phosphohydrolase'
'IR00015'	'Chitobiose + H2O >=< 2 N-Acetyl-D-glucosamine'
'IR09624'	'Dodecanoyl-	acyl-carrier-protein]:malonyl-	acyl-carrier-protein] C-acyltransferase'
'IR01145'	'2'-Deoxyadenosine 5'-monophosphate phosphohydrolase'
'IR02236'	'Tetradecanoyl-CoA:(acceptor) 2,3-oxidoreductase'
'IR08768'	'THRabc'
'IR02466'	'2-Hydroxybutane-1,2,3-tricarboxylate hydro-lyase'
'IR07019'	'3-Butyn-1-al + PQQH2 >=< 3-Butyn-1-ol + PQQ (R)'
'IR09703'	'(3R)-3-Hydroxy-cis-octadec-11-enoyl-	acyl-carrier-protein] hydro-lyase'
'IR08752'	'ornithine transport via ABC system'
'IR00139'	'Superoxide:superoxide oxidoreductase'
'IR01573'	'L-Serine hydro-lyase (adding indoleglycerol-phosphate)'
'IR09633'	'(3R)-3-Hydroxyoctanoyl-	acyl-carrier-protein]:NADP+ oxidoreductase'
'IR00917'	'Guanosine ribohydrolase'
'IR02020'	'2-Amino-4-hydroxy-6-(D-erythro-1,2,3-trihydroxypropyl)-7,8-dihydropteridine glyco…'
'IR00548'	'GDPmannose 4,6-hydro-lyase'
'IR00495'	'Catechol:oxygen 1,2-oxidoreductase(decyclizing)'
'IR10081'	'zinc transport in via ABC system'
'IR09685'	'(3R)-3-Hydroxyhexadecanoyl-	acyl-carrier-protein]:NADP+ oxidoreductase'
'IR04284'	'Glutamyl-tRNA synthetase'
'IR08984'	'atp consumption proxy'
'IR10347'	'Pseudomonas Common O polysaccharide transport by ABC system'
'IR03024'	'2-Phospho-4-(cytidine 5'-diphospho)-2-C-methyl-D-erythritolCMP-lyase (cyclizing)'
'IR01792'	'Hydroxymethylbilane hydro-lyase(cyclizing)'
'IR07023'	'Precorrin-6Y:NADP+ oxidoreductase (R)'
'IR00966'	'D-Gluconate:(acceptor) 2-oxidoreductase'
'IR02216'	'(3R)-beta-Leucine:NAD+ oxidoreductase(deaminating)'
'IR08894'	'Dihydroxy-acid dehydratase (2,3-dihydroxy-3-methylpentanoate)'
'IR00662'	'sn-Glycero-3-phosphocholine glycerophosphohydrolase'
'IR01816'	'Uroporphyrinogen-III carboxy-lyase'
'IR03632'	'4-Hydroxybenzoate,NADH:oxygen oxidoreductase (3-hydroxylating)'
'IR01357'	'ATP:shikimate 3-phosphotransferase'
'IR09640'	'UDP-sugar hydrolase'
'IR04293'	'PYAM5PO'
'IR09968'	'Isoleucyl-tRNA synthetase'
'IR02345'	'2-(Formamido)-N1-(5-phosphoribosyl)acetamidine cyclo-ligase(ADP-forming)'
'IR09961'	'glutarate transport via h+ symport'
'IR06190'	'UDP-N-acetylmuramate:NADP+ oxidoreductase (R)'
'IR09692'	'trans,cis-Dodec-2,5-dienoyl-acp 2-reductase'
'IR03879'	'L-Histidinol-phosphate phosphohydrolase'
'IR02503'	'UDP-N-acetylmuramoyl-L-alanyl-D-glutamyl-L-lysine:alanyl-D-alanineligase (ADP-for…'
'IR06875'	'1-(5'-Phosphoribosyl)-5-amino-4-imidazolecarboxamide +L-Glutamate + D-erythro-1-(…'
'IR10011'	'2-keto-4-methylthiobutyrate transamination'
'IR04100'	'Decanoyl-CoA:(acceptor) 2,3-oxidoreductase'
'IR04458'	'L-Glutamate:NADP+ oxidoreductase (transaminating) (R)'
'IR00388'	'L-Tryptophan decarboxy-lyase'
'IR01425'	'ATP:pyridoxal 5'-phosphotransferase'
'IR08944'	'PMDPHT'
'IR03667'	'ATP:cob(I)alamin Co-beta-adenosyltransferase'
'IR09651'	'(3R)-3-Hydroxymyristoyl-	acyl-carrier-protein] hydro-lyase'
'IR01445'	'4-Hydroxyphenylpyruvate:oxygen oxidoreductase(hydroxylating,decarboxylating)'
'IR09982'	'nickel transport via ABC system'
'IR03708'	'Adenosine aminohydrolase'
'IR09970'	'Lysyl-tRNA synthetase'
'IR02434'	'Succinyl-CoA:2,3,4,5-tetrahydropyridine-2-carboxylateN-succinyltransferase'
'IR10058'	'O-succinylhomoserine lyase (H2S)'
'IR02265'	'Phosphoribosyl-AMP 1,6-hydrolase'
'IR09658'	'Octanoyl-	acyl-carrier protein]:malonyl-CoA C-acyltransferase(decarboxylating, ox…'
'IR00523'	'sn-Glycerol-3-phosphate:(acceptor) 2-oxidoreductase'
'IR10383'	'Glutaminyl-tRNA synthetase (GlntRNA)'
'IR08796'	'NO2t2r'
'IR03823'	'L-Aspartate-4-semialdehyde hydro-lyase (adding pyruvate andcyclizing)'
'IR03881'	'ATP:pantothenate 4'-phosphotransferase'
'IR00193'	'L-Aspartic acid:oxygen oxidoreductase (deaminating)'
'IR01460'	'Phenylacetate:CoA ligase'
'IR00244'	'Isocitrate glyoxylate-lyase'
'IR04107'	'ATP:L-methione S-adenosyltransferase'
'IR09999'	'Prolyl-tRNA synthetase'
'IR08691'	'ILEt2r'
'IR01040'	'Propanoyl-CoA:carbon-dioxide ligase (ADP-forming)'
'IR00246'	'L-Aspartate + Oxygen >=< Iminoaspartate + H2O2'
'IR00999'	'NADH:6,7-dihydropteridine oxidoreductase'
'IR10369'	'dethiobiotin:sulfur sulfurtransferase'
'IR01266'	'5-Aminopentanoate:2-oxoglutarate aminotransferase'
'IR08767'	'ILEabc'
'IR03964'	'Mg-protoporphyrin IX magnesium-lyase'
'IR08789'	'L-methionine transport via ABC system'
'IR03586'	'IMP:NAD+ oxidoreductase'
'IR00683'	'D-Glyceraldehyde 3-phosphate:NADP+ oxidoreductase'
'IR10377'	'GAM ppu-recon'
'IR01832'	'Coproporphyrinogen:oxygen oxidoreductase(decarboxylating)'
'IR00444'	'Ethanolamine ammonia-lyase'
'IR01215'	'L-Pipecolate:oxygen 1,6-oxidoreductase'
'IR10008'	'Tryptophanyl-tRNA synthetase'
'IR03796'	'2-Oxoadipate:lipoamde 2-oxidoreductase(decarboxylating andacceptor-succinylating)'
'IR09380'	'4-amino-5-hydroxymethyl-2-methylpyrimidine synthetase'
'IR00064'	'ATP pyrophosphate-lyase (cyclizing)'
'IR04285'	'glutamyl-tRNA reductase'
'IR10338'	'Pseudomonas LPS alanine transferase'
'IR05590'	'L-Pipecolate:NAD+ 2-oxidoreductase (R)'
'IR02552'	'3alpha,7alpha,26-Trihydroxy-5beta-cholestane + NAD+ >=<3alpha,7alpha-Dihydroxy-5b…'
'IR05850'	'D-Altronate:NAD+ 3-oxidoreductase (R)'
'IR04172'	'L-erythro-4-Hydroxyglutamate:NAD+ oxidoreductase'
'IR05172'	'L-Proline:NADP+ 5-oxidoreductase (R)'
'IR05334'	'L-Aspartate:2-oxoglutarate aminotransferase (R)'
'IR03518'	'(S)-Lactate:ferricytochrome-c 2-oxidoreductase'
'IR00309'	'CTP aminohydrolase'
'IR02504'	'UDP-N-acetylmuramoyl-L-alanyl-D-glutamyl-L-lysine:alanyl-D-alanineligase (ADP-for…'
'IR01734'	'2-Amino-4-hydroxy-6-hydroxymethyl-7,8-dihydropteridine:4-aminobenzoate2-amino-4-h…'
'IR06958'	'5-Hydroxykynurenamine decarboxy-lyase (R)'
'IR00001'	'Pyrophosphate phosphohydrolase'
'IR00116'	'L-Glutamate 5-semialdehyde:NAD+ oxidoreductase'
'IR10346'	'Pseudomonas Common O polysaccharide detachment'
'IR00144'	'UDPglucose:NAD+ oxidoreductase'
'IR03724'	'D-Glutamine amidohydrolase'
'IR10351'	'UDP-D-GlcNAc dehydratase'
'IR00824'	'2-Phosphoglycolate phosphohydrolase'
'IR09702'	'(3R)-3-Hydroxy-cis-octadec-11-enoyl-	acyl-carrier-protein]:NADP+ oxidoreductase'
'IR00120'	'L-Glutamate:ammonia ligase (ADP-forming)'
'IR04030'	'ATP:4-amino-2-methyl-5-phosphomethylpyrimidine phosphotransferase'
'IR08596'	'CYTBO3'
'IR10075'	'Thiamine transport in via proton symport'
'IR02232'	'Estrone 3-sulfate sulfohydrolase'
'IR09917'	'Arginyl-tRNA synthetase'
'IR01814'	'UDP-N-acetylmuramate:L-alanine ligase (ADP-forming)'
'IR08751'	'Na+/glutamate symport'
'IR02386'	'3-O-Methylgallate:oxygen 4,5-oxidoreductase (decyclizing)'
'IR00254'	'L-Aspartate 1-carboxy-lyase'
'IR07969'	'dATP:pyruvate O2-phosphotransferase (R)'
'IR00496'	'Salicylate,NADH:oxygen oxidoreductase (1-hydroxylating,decarboxylating)'
'IR09659'	'(3R)-3-Hydroxyoctanoyl-	acyl-carrier-protein] hydro-lyase'
'IR10375'	'Diacylglycerol kinase (PPU)'
'IR08913'	'GTP cyclohydrolase I'
'IR09693'	'cis-5-dodecenoyl-	acyl-carrier protein]:malonyl-	acyl-carrier-protein] C-acyltran…'
'IR04855'	'NADH:nitrate oxidoreductase (R)'
'IR10335'	'Pseudomonas LPS carbamoyl kinase'
'IR03570'	'meso-2,6-Diaminoheptanedioate carboxy-lyase'
'IR10326'	'Phosphatidylserine synthase (PPU)'
'IR02477'	'L-1-Pyrroline-3-hydroxy-5-carboxylate:NAD+ oxidoreductase'
'IR00235'	'Ureidoglycolate amidohydrolase (decarboxylating)'
'IR02457'	'5-Methyltetrahydropteroyltri-L-glutamate:L-homocysteineS-methyltransferase'
'IR00094'	'ATP:dephospho-CoA 3'-phosphotransferase'
'IR02681'	'Precorrin 3A + Oxygen >=< Precorrin 3B'
'IR01758'	'L-2-Aminoadipate-6-semialdehyde:NAD+ 6-oxidoreductase'
'IR04010'	'5'-Phosphoribosylformylglycinamide:L-glutamine amido-ligase(ADP-forming)'
'IR02668'	'Ethanol + PQQ >=< PQQH2 + Acetaldehyde'
'IR02745'	'Chloroacetaldehyde:NAD+ oxidoreductase'
'IR00265'	'ATP:adenylylsulfate 3'-phosphotransferase'
'IR00296'	'L-Arginine iminohydrolase'
'IR08776'	'L-LACt2r'
'IR00791'	'Adenosine ribohydrolase'
'IR07064'	'Cobamide coenzyme + GMP >=< Adenosine-GDP-cobinamide +alpha-Ribazole (R)'
'IR08711'	'Malate transport via proton symport (2 H)'
'IR03617'	'L-Histidine carboxy-lyase'
'IR00916'	'Guanine aminohydrolase'
'IR09939'	'cobalt transport out via antiport'
'IR04206'	'D-Amino acid dehydrogenase'
'IR03646'	'ATP:carbamate phosphotransferase'
'IR09315'	'phosphoribosylaminoimidazole carboxylase (ATP-dependent)'
'IR10013'	'uricase'
'IR03552'	'ATP:L-glutamate 5-phosphotransferase'
'IR00329'	'Hydorogen-peroxide:hydrogen-peroxide oxidoreductase'
'IR04173'	'L-erythro-4-Hydroxyglutamate:2-oxoglutarate aminotransferase'
'IR10344'	'GDP-D-rhamnose:Rha-(alpha1,4)-N-acetylglucosamine pyrophosphorylundecaprenol rham…'
'IR03527'	'Pyruvate:NAD+ 2-oxidoreductase (CoA-acetylating)'
'IR09375'	'3,4 Dihydroxy-2-butanone-4-phosphate synthase'
'IR00746'	'myo-Inositol 1-phosphate phosphahydrolase'
'IR03690'	'6-Phospho-D-gluconate:NADP+ 2-oxidoreductase (decarboxylating)'
'IR08746'	'ASPabc'
'IR00633'	'Chorismate pyruvate-lyase (amino-accepting)'
'IR02023'	'1-(2-Carboxyphenylamino)-1-deoxy-D-ribulose-5-phosphatecarboxy-lyase(cyclizing)'
'IR10057'	'Phenylalanyl-tRNA synthetase'
'IR03695'	'ATP:2-dehydro-3-deoxy-D-gluconate 6-phosphotransferase'
'IR09978'	'NADPH quinone oxidoreductase'
'IR03030'	'ATP + D-Glycero-D-manno-heptose 1-phosphate >=< Pyrophosphate +ADP-D-glycero-D-ma…'
'IR00990'	'Succinyl-CoA:L-homoserine O-succinyltransferase'
'IR00764'	'3-Methyl-2-oxobutanoate:NAD+ oxidoreductase(CoA-mehtylpropanoylating)'
'IR01614'	'UDP-N-acetylmuramoyl-L-alanyl-D-glutamate:meso-2,6-diaminoheptanedioate ligase (A…'
'IR01181'	'Xanthosine ribohydrolase'
'IR04953'	'Propanoyl-CoA + Orthophosphate >=< Propanoyl phosphate + CoA (R)'
'IR00275'	'Formate:NAD+ oxidoreductase'
'IR08755'	'L-lysine transport via ABC system'
'IR09969'	'Leucyl-tRNA synthetase'
'IR09630'	'Decanoyl-	acyl-carrier protein]:malonyl-	acyl-carrier-protein] C-acyltransferase'
'IR10327'	'Phosphatidylserine decarboxylase (PPU)'
'IR02744'	'2-Chloroethanol + PQQ >=< Chloroacetaldehyde + PQQH2'
'IR02208'	'S-Adenosyl-L-methionine:precorrin-4 C20-methyltransferase'
'IR09697'	'cis-7-tetradecenoyl-	acyl-carrier protein]:malonyl-	acyl-carrier-protein] C-acylt…'
'IR00853'	'5-Methylcytosine aminohydrolase'
'IR00138'	'Glutathione:hydrogen-peroxide oxidoreductase'
'IR09895'	'3-oxo-C12-homoserine lactone acylase'
'IR08754'	'L-histidine transport via ABC system'
'IR10032'	'D-malate transport in via proton symport'
'IR01746'	'2-Dehydro-3-deoxy-D-arabino-heptonate 7-phosphate phosphate-lyase(cyclyzing)'
'IR04300'	'3-Dimethylubiquinonol 3-methyltransferase'
'IR09942'	'carboxyphosphonoenolpyruvate phosphonomutase'
'IR10339'	'Pseudomonas LPS beta-D-glucose 1,3-transferase'
'IR02308'	'Nicotinate-nucleotide:dimethylbenzimidazolephospho-D-ribosyltransferase'
'IR05024'	'L-Cystathionine Lysteine-lyase (deaminating) (R)'
'IR09973'	'Methionyl-tRNA synthetase'
'IR01274'	'N-Formimino-L-glutamate formiminohydrolase'
'IR02667'	'S-adenosyl-L-methionine:precorrin-4 C11 methyltransferase'
'IR09684'	'Hexadecanoyl-	acyl-carrier-protein]:malonyl-	acyl-carrier-protein] C-acyltransfe…'
'IR08771'	'LEUabc'
'IR08659'	'L-asparagine transport via ABC system'
'IR10060'	'2-keto-4-methylthiobutyrate transamination'
'IR10379'	'(S)-Dihydroorotate:fumarate oxidoreductase'
'IR01834'	'2-Methyl-4-amino-5-hydroxymethylpyrimidine-diphosphate:4-methyl-5-(2-phosphoethyl…'
'IR09646'	'pseudomonas Lipid A disaccaride synthase'
'IR01157'	'dUTP nucleotidohydrolase'
'IR02733'	'Vanillate:oxygen oxidoreductase (demethylating)'
'IR09686'	'(3R)-3-Hydroxyoctadecanoyl-	acyl-carrier-protein] hydro-lyase'
'IR00224'	'UTP:N-acetyl-alpha-D-glucosamine-1-phosphate uridylyltransferase'
'IR02264'	'Phosphoribosyl-ATP pyrophosphohydrolase'
'IR09309'	'2-Keto-gluconate-6-phosphate hydrogenase'
'IR09746'	'D-Lysine:2-oxoglutarate aminotransferase'
'IR10352'	'UDP-2-acetamido-2,6-dideoxy-D-xylo-4-hexulose reductase'
'IR08738'	'L-glutamine transport via ABC system'
'IR08840'	'taurine transport via ABC system'
'IR09694'	'(3R)-3-Hydroxy-cis-tetradec-7-enoyl-	acyl-carrier-protein]:NADP+ oxidoreductase'
'IR05151'	'5-Methyltetrahydrofolate:NADP+ oxidoreductase'
'IR01420'	'Glutaryl-CoA:(acceptor) 2,3-oxidoreductase (decarboxylating)'
'IR01582'	'N-Succinyl-LL-2,6-diaminoheptanedioate amidohydrolase'
'IR09650'	'Octanoyl-	acyl-carrier protein]:malonyl-	acyl-carrier-protein] C-acyltransferas…'
'IR09661'	'Pseudomonas Tetraacyldisaccharide 4'kinase'
'IR03821'	'D-Galacturonate ketol-isomerase'
'IR05416'	'dATP:pyruvate O2-phosphotransferase (R)'
'IR00961'	'S-(2-Hydroxyacyl)glutathione hydrolase'
'IR02603'	'2-Hexaprenyl-3-methyl-6-methoxy-1,4-benzoquinone + Oxygen +NADPH >=<2-Hexaprenyl-…'
'IR03520'	'ATP:pyruvate,water phosphotransferase'
'IR00947'	'Chorismate:L-glutamine amido-ligase'
'IR02407'	'5'-Phosphoribosylglycinamide + 5,10-Methenyltetrahydrofolate +H2O >=< 5'-Phosphor…'
'IR10371'	'trans-Dec-2-enoyl-	acyl-carrier protein] - trans-Dec-2-enoyl-	acyl-carrier protei…'
'IR09644'	'Myristoyl-	acyl-carrier protein] synthase'
'IR02695'	'6-Hydroxyhexanoate:NADP+ oxidoreductase'
'IR01087'	'L-2-Aminoadipate:2-oxoglutarate aminotransferase'
'IR04311'	'glycogen phosphorylase'
'IR01238'	'Tetrahydrofolate:L-glutamate gamma-ligase (ADP-forming)'
'IR08488'	'dTDP-6-deoxy-L-mannose:NADP+ 4-oxidoreductase (R)'
'IR05071'	'5-Phosphoribosylamine:pyrophosphate phosphoribosyltransferase(glutamate-amidating…'
'IR09936'	'choline dehydrogenase (FAD-dependent)'
'IR02305'	'ATP:S5-methyl-5-thio-D-ribose 1-phosphotransferase'
'IR01160'	'Xanthine:NAD+ oxidoreductase'
'IR10021'	'Oxygen Independent coproporphyrinogen-III oxidase'
'IR09664'	'3-deoxy-D-manno-octulosonic acid transferase'
'IR09920'	'Aspartyl-tRNA synthetase'
'IR00806'	'N-Ribosylnicotinamide ribohydrolase'
'IR00255'	'L-Aspartate ammonia-lyase'
'IR01933'	'CTP:3-deoxy-D-manno-octulosonate cytidylyltransferase'
'IR10002'	'quinoprotein glucose dehydrogenase'
'IR10049'	'Valyl-tRNA synthetase'
'IR10357'	'UDP-2,3-diacetamido- 2,3-dideoxy-D-glucuronatre 2-epimerase'
'IR03809'	'2'-Deoxyguanosine 5'-monophosphate phosphohydrolase'
'IR10334'	'Pseudomonas LPS carbamoyl transferase'
'IR01001'	'L-Phenylalanine,tetrahydrobiopterin:oxygen oxidoreductase(4-hydroxylating)'
'IR06045'	'4,5-Dihydro-4-oxo-5-imidazolepropanoate hydro-lyase (R)'
'IR09959'	'gamma-butyrobetaine transport in via ABC system'
'IR00556'	'membrane alanyl aminopeptidase'
'IR00414'	'Succinate-semialdehyde:NADP+ oxidoreductase'
'IR03694'	'D-Altronate hydro-lyase'
'IR03486'	'dTDPglucose >=< 4,6-Dideoxy-4-oxo-dTDP-D-glucose + H2O'
'IR10336'	'Pseudomonas LPS galactose transferase'
'IR01804'	'4-Maleylacetoacetate cis-trans-isomerase'
'IR02357'	'(S)-3-Hydroxyisobutyryl-CoA hydro-lyase'
'IR00394'	'L-Arogenate hydro-lyase (decarboxylating)'
'IR00048'	'6,7-Dimethyl-8-(1-D-ribityl)lumazine:6,7-dimethyl-8-(1-D-ribityl)lumazine 2,3-but…'
'IR09696'	'trans,cis-tetradec-2,7-dienoyl-acp 2-reductase'
'IR09631'	'Butyryl-	acyl-carrier protein]:malonyl-CoA C-acyltransferase(decarboxylating, oxo…'
'IR03535'	'Oxaloacetate carboxy-lyase'
'IR03564'	'GTP pyrophosphate-lyase (cyclizing)'
'IR02645'	'S-Adenosyl-L-methionine:1-precorrin-6Y C5,15-methyltransferase(C-12-decarboxylati…'
'IR01409'	'(R)-Pantoate:beta-alanine ligase (AMP-forming)'
'IR04295'	'GTP cyclohydrolase II (25drapp)'
'IR03020'	'1-Hydroxy-2-naphthoate + NADH + H+ + Oxygen >=<Naphthalene-1,2-diol + CO2 + NAD+ …'
'IR04343'	'RNDR3'
'IR00293'	'ATP:riboflavin 5'-phosphotransferase'
'IR09955'	'iron (III) dicitrate transport via ABC system'
'IR01611'	'UDP-N-acetylmuramoyl-L-alanine:D-glutamate ligase(ADP-forming)'
'IR00322'	'L-O-Phosphoserine phosphohydrolase'
'IR00645'	'O-Succinyl-L-homoserine succinate-lyase (adding cysteine)'
'IR02774'	'Taurine, 2-oxoglutarate:O2 oxidoreductase (sulfite-forming)'
'IR08753'	'ARGabc'
'IR00984'	'Xanthine:NAD+ oxidoreductase'
'IR00946'	'Chorismate pyruvatemutase'
'IR00028'	'5-Aminolevulinate hydro-lyase(adding 5-aminolevulinate andcyclizing)'
'IR00589'	'(S)-Methylmalonate semialdehyde:NAD+ oxidoreductase(CoA-propanoylating)'
'IR00250'	'L-Asparagine amidohydrolase'
'IR08699'	'cytosine transport in via proton symport'
'IR00614'	'Uridine 5'-monophosphate phosphohydrolase'
'IR09687'	'Octadecanoyl-	acyl-carrier protein] synthase'
'IR06019'	'S-Adenosyl-L-methionine:uroporphyrin-III C-methyltransferase (R)'
'IR01115'	'6-Phospho-D-gluconate hydro-lyase'
'IR01843'	'ATP:D-tagatose-6-phosphate 1-phosphotransferase'
'IR09645'	'(3R)-3-Hydroxydecanoyl-	acyl-carrier-protein]:NADP+ oxidoreductase'
'IR10389'	'Protein synthesis (PPU)'
'IR00267'	'Cytidine-5'-monophosphate phosphohydrolase'
'IR10061'	'quinone oxidoreductase'
'IR09704'	'trans,cis-octadec-2,11-dienoyl-acp 2-reductase'
'IR08640'	'choline transport via ABC system'
'IR09941'	'Copper export via ATPase'
'IR00461'	'L-Glutamine:D-fructose-6-phosphate aminotransferase (hexoseisomerizing)'
'IR09308'	'2-keto-gluconokinase'
'IR08915'	'Hydroxybenzoate octaprenyltransferase'
'IR01879'	'4-Trimethylammoniobutanal:NAD+ oxidoreductase'
'IR03012'	'Benzoate + NADH + H+ + Oxygen >=<1,6-Dihydroxy-cis-2,4-cyclohexadiene-1-carboxyli…'
'IR02666'	'S-Adenosyl-L-methionine:precorrin-3B C17-methyltransferase'
'IR00009'	'Glyoxylate carboxy-lyase (dimerizing)'
'IR03599'	'Methanol + PQQ >=< PQQH2 + Formaldehyde'
'IR08946'	'phosphopantothenate-cysteine ligase'
'IR01869'	'N-	(R)-4'-Phosphopantothenoyl]-L-cysteine carboxy-lyase'
'IR04962'	'2-Methylcitrate oxaloacetate-lyase (R)'
'IR10069'	'cytochrome-c oxidase (H+/e- = 2)'
'IR00832'	'(S)-3-Hydroxy-3-methylglutaryl-CoA acetoacetate-lyase'
'IR03607'	'Putrescine:2-oxoglutarate aminotransferase'
'IR03648'	'Carbamoyl-phosphate:L-aspartate carbamoyltransferase'
'IR00781'	'Xanthosine-5'-phosphate:L-glutamine amido-ligase (AMP-forming)'
'IR03583'	'Inosine 5'-monophosphate phosphohydrolase'
'IR04165'	'beta-D-Glucosyl-2-coumarinate glucohydrolase'
'IR10015'	'zinc transport out via ABC system'
'IR08712'	'SUCCt2 2'
'IR02613'	'Undecaprenyl-diphospho-N-acetylmuramoyl-L-alanyl-D-glutamyl-L-lysyl-D-alanyl-D-al…'
'IR01831'	'O-Acetyl-L-homoserine succinate-lyase (adding cysteine)'
'IR04369'	'TRDR'
'IR04182'	'(S)-3-Hydroxyisobutyryl-CoA hydrolase'
'IR02782'	'Acetyl-CoA:D-glucosamine-1-phosphate N-acetyltransferase'
'IR10001'	'Proline dehydrogenase'
'IR01547'	'Indole-3-acetaldehyde:NAD+ oxidoreductase'
'IR05143'	'3-Carboxy-3-hydroxy-4-methylpentanoate3-methyl-2-oxobutanoate-lyase (CoA-acetylat…'
'IR10034'	'L-methionine-S-oxide reductase (trdrd)'
'IR00316'	'Carbon-dioxide:L-glutamine amido-ligase (ADP-forming,carbamate-phosphorylating)'
'IR09662'	'(3R)-3-Hydroxybutanoyl-	acyl-carrier-protein] hydro-lyase'
'IR10322'	'Phosphatidylglycerol phosphate phosphatase (PPU)'
'IR10022'	'cytochrome-c reductase (ubiquinone), 4h+ shuttle'
'IR09940'	'L-carnitine transport via ABC system'
'IR08910'	'fructose-1-phosphate kinase'
'IR04342'	'RNDR4'
'IR08933'	'2-Octaprenyl-3-methyl-6-methoxy-1,4-benzoquinol hydroxylase'
'IR09733'	'Nitrate ABC transport'
'IR00434'	'L-Tyrosine carboxy-lyase'
'IR03021'	'CTP: 2-C-Methyl-D-erythritol 4-phosphate cytidylyltransferase'
'IR00374'	'L-Ornithine ammonia-lyase(cyclizing)'
'IR00904'	'Dimethylallyl-diphosphate:isopentenyl-diphosphatedimethylallyltranstransferase'
'IR00114'	'ATP:FMN adenylyltransferase'
'IR00442'	'2-Phosphonoacetaldehyde phosphonohydrolase'
'IR04044'	'UDP-N-acetylmuramoyl-L-alanyl-D-glutamyl-meso-2,6-diaminoheptanedioate:D-alanyl-D…'
'IR02156'	'Octanoyl-CoA:oxygen 2-oxidoreductase'
'IR08597'	'FDH2'
'IR08829'	'D-fructose transport via PEP:Pyr PTS'
'IR00642'	'L-threonine ammonia-lyase'
'IR10365'	'Pseudomonas putida common antigen assembly'
'IR10348'	'Pseudomonas putida LPS export by ABC-system'
'IR00241'	'(S)-2-Hydroxy-acid:oxygen 2-oxidoreductase'
'IR09634'	'heptosyltransferase I'
'IR09620'	'Hexanoyl-	acyl-carrier protein]:malonyl-	acyl-carrier-protein] C-acyltransferase'
'IR10115'	'PQQH2 dehydrogenase (ubiquinone-8 & 3.5 protons)'
'IR09745'	'Farnesyl diphosphate:Isopentenyl diphosphate farnesyl transferase'
'IR04559'	'Orthophosphate:oxaloacetate carboxyl-lyase (phosphorylating) (R)'
'IR09913'	'Alginate production outer membrane protein'
'IR03777'	'4-Methyl-2-oxopentanoate:NAD+ oxidoreductase(CoA-mehtylpropanoylating)'
'IR09893'	'4-Aminobutyrate transport via ABC system'
'IR00811'	'Palmitoyl-CoA:oxygen 2-oxidoreductase'
'IR02019'	'ATP:2-amino-4-hydroxy-6-hydroxymethyl-7,8-dihydropteridine6'-pyrophosphotransferase'
'IR06307'	'Nicotinate-nucleotide:pyrophosphate phosphoribosyltransferase(carboxylating) (R)'
'IR02665'	'Precorrin 8X 11,12-methylmutase'
'IR02596'	'Uroporphyrinogen I carboxy-lyase'
'IR00819'	'ATP:D-glucose 6-phosphotransferase'
'IR03952'	'Lauroyl-CoA:(acceptor) 2,3-oxidoreductase'
'IR00776'	'5,10-Methylenetetrahydrofolate:3-methyl-2-oxobutanoatehydroxymethyltransferase'
'IR00894'	'sn-Glycero-3-phosphoethanolamine glycerophosphohydrolase'
'IR04850'	'L-Cysteine L-homocysteine-lyase (deaminating) (R)'
'IR09699'	'(3R)-3-Hydroxy-cis-hexadec-9-enoyl-	acyl-carrier-protein] hydro-lyase'
'IR09655'	'(3R)-3-Hydroxyhexanoyl-	acyl-carrier-protein] hydro-lyase'
'IR01570'	'Xanthosine 5'-phosphate phosphohydrolase'
'IR09648'	'(3R)-3-Hydroxydodecanoyl-	acyl-carrier-protein] hydro-lyase'
'IR09593'	'2-Dehydro-D-gluconate transport via proton symport'
'IR08831'	'PROt4'
'IR01558'	'5-Hydroxy-L-tryptophan decarboxy-lyase'
'IR00314'	'UTP:ammonia ligase(ADP-forming)'
'IR09926'	'cadmium transport out via antiport'
'IR00307'	'L-Arginine carboxy-lyase'
'IR03493'	'Adenosylcobyric acid:(R)-1-aminopropan-2-yl phosphate ligase'
'IR00985'	'Inosine ribohydrolase'
'IR01467'	'4-Aminobutanal:NAD+ 1-oxidoreductase'
'IR08920'	'ketol-acid reductoisomerase (2-Aceto-2-hydroxybutanoate)'
'IR00747'	'myo-Inositol 4-phosphate phosphahydrolase'
'IR07060'	'Precorrin 6X + Acetate + S-Adenosyl-L-homocysteine >=<Precorrin 5 + S-Adenosyl-L-…'
'IR00555'	'O3-Acetyl-L-serine acetate-lyase (adding hydrogen sulfide)'
'IR10367'	'cyanide insensitive ubiquinone oxidase'
'IR01037'	'dGTP triphosphohydrolase'
'IR09701'	'cis-9-hexadecenoyl-	acyl-carrier protein]:malonyl-	acyl-carrier-protein] C-acyltr…'
'IR10078'	'zinc transport out via antiport'
'IR01017'	'Phosphoenolpyruvate:D-erythrose-4-phosphateC-(1-carboxyvinyl)transferase (phospha…'
'IR04164'	'3-Octaprenyl-4-hydroxybenzoate >=< 2-Octaprenylphenol + CO2'
'IR00335'	'Sarcosine:oxygen oxidoreductase (demethylating)'
'IR09653'	'(3R)-3-Hydroxytetradecanoyl-	acyl-carrier-protein]:NADP+ oxidoreductase'
'IR03797'	'L-Citrulline:L-aspartate ligase (AMP-forming)'
'IR04287'	'uroporphyrinogen methyltransferase'
'IR00679'	'ADPribose ribophosphohydrolase'
'IR10345'	'GDP-D-rhamnose:Rha(alpha1,3)-Rha-(alpha1,4)-N-acetylglucosamine pyrophosphorylund…'
'IR06768'	'Pyridine-2,3-dicarboxylate + 2 H2O + Orthophosphate >=<Iminoaspartate + Glycerone…'
'IR09689'	'cis-3-Decenoyl-	acyl-carrier protein]:malonyl-	acyl-carrier-protein] C-acyltransf…'
'IR04882'	'Succinyl-CoA:acetyl-CoA C-acyltransferase (R)'
'IR00552'	'L-Glutamate:L-cysteine gamma-ligase (ADP-forming)'
'IR09914'	'Poly(beta-d-mannuronate) lyase precursor'
'IR10031'	'Histidyl-tRNA synthetase'
'IR02007'	'ATP:4-amino-5-hydroxymethyl-2-methylpyrimidine 5-phosphotransferase'
'IR07876'	'ATP:L-methione S-adenosyltransferase (R)'
'IR08931'	'Octaprenyl pyrophosphate synthase'
'IR00074'	'ATP:NAD+ 2'-phosphotransferase'
'IR00986'	'ATP:L-homoserine O-phosphotransferase'
'IR00890'	'O-Phospho-L-homoserine phospho-lyase (adding water)'
'IR05396'	'Sedoheptulose 1,7-bisphosphate D-glyceraldehyde-3-phosphate-lyase (R)'
'IR00230'	'L-Lysine carboxy-lyase'
'IR09663'	'undecaprenyl-diphosphate synthase'
'IR01289'	'dCTP aminohydrolase'
'IR09306'	'Gluconate dehydrogenase (membrane)'
'IR02024'	'N-(5-Phospho-beta-D-ribosyl)anthranilate ketol-isomerase'
'IR03022'	'ATP: 4-(Cytidine 5'-diphospho)-2-C-methyl-D-erythritol2-phosphotransferase'
'IR08557'	'2-Propyn-1-al + PQQH2 >=< 2-Propyn-1-ol + PQQ (R)'
'IR10337'	'Pseudomonas LPS glucose 1,4-transferase'
'IR05641'	'(S)-4-Amino-5-oxopentanoate 4,5-aminomutase (R)'
'IR00841'	'Prephenate hydro-lyase (decarboxylating)'
'IR04297'	'DHPPDA2'
'IR08875'	'2-aceto-2-hydroxybutanoate synthesis'
'IR01826'	'6-Carboxyhexanoyl-CoA:L-alanine C-carboxyhexanoyltransferase(decarboxylating)'
'IR08708'	'SULabc'
'IR04289'	'S-adenosylmethione:2-demethylmenaquinone methyltransferase'
'IR09698'	'(3R)-3-Hydroxy-cis-hexadec-9-enoyl-	acyl-carrier-protein]:NADP+ oxidoreductase'
'IR08872'	'RIBabc'
'IR01277'	'4-Imidazolone-5-propanoate amidohydrolase'
'IR01353'	'L-Cystine Lysteine-lyase (deaminating)'
'IR10025'	'1,2-dihydroxy-3-keto-5-methylthiopentene dioxygenase (3-methylthiopropionate)'
'IR03716'	'Thymidylate 5'-phosphohydrolase'
'IR03645'	'Hydroxypyruvate ketol-isomerase'
'IR08934'	'Ornithine Decarboxylase'
'IR10323'	'Cardiolipin Synthase (PPU)'
'IR09947'	'delta-aminovalerate synthesis'
'IR03532'	'(S)-Malate:NADP+ oxidoreductase(oxaloacetate-decarboxylating)'
'IR10067'	'4-aminobutanoate cyclization reaction'
'IR02684'	'Cob(I)yrinate a,c diamide + ATP >=<Adenosyl cobyrinate a,c diamide + Pyrophosphat…'
'IR01483'	'p-Cumic alcohol:NAD+ oxidoreductase'
'IR01534'	'2-Methylpropanoyl-CoA:(acceptor) 2,3-oxidoreductase'
'IR04292'	'NADS1'
'IR01097'	'4-Aminobutyraldehyde:NAD+ oxidoreductase'
'IR06714'	'2,3,4,5-Tetrahydrodipicolinate:NADP+ oxidoreductase (R)'
'IR09965'	'(3R)-3-Hydroxyoctadecanoyl-	acyl-carrier-protein] hydro-lyase'
'IR01347'	'Glutarate-semialdehyde:NAD+ oxidoreductase'
'IR01996'	'D-erythro-1-(Imidazol-4-yl)glycerol 3-phosphate hydro-lyase'
'IR00616'	'Orotidine-5'-phosphate carboxy-lyase'
'IR02664'	'ADP-D-glycero-D-manno-heptose 6-epimerase'
'IR10386'	'Methionyl-tRNA synthetase (fMet)'
'IR00222'	'N2-Succinyl-L-glutamate + H2O >=< L-Glutamate + Succinate'
'IR01775'	'O3-Acetyl-L-serine acetate-lyase (adding hydrogen sulfide)'
'IR09652'	'(3R)-3-Hydroxyhexanoyl-	acyl-carrier-protein]:NADP+ oxidoreductase'
'IR01265'	'5-Aminopentanamide amidohydrolase'
'IR10370'	'Biomass ppu recon'
'IR00544'	'GDP-D-mannose:NAD+ 6-oxidoreductase'
'IR01114'	'6-Phospho-D-glucono-1,5-lactone lactonohydrolase'
'IR02389'	'2-Amino-4-hydroxy-6-(erythro-1,2,3-trihydroxypropyl)dihydropteridine triphosphate…'
'IR00962'	'ATP:D-Gluconate 6-phosphotransferase'
'IR04310'	'glycogen synthase (ADPGlc)'
'IR00777'	'Guanosine 5'-monophosphate phosphohydrolase'
'IR09304'	'Glucose dehydrogenase (membrane)'
'IR00122'	'L-Glutamine amidohydrolase'
'IR03609'	'Agmatine amidinohydrolase'
'IR02277'	'3-Methylbutanoyl-CoA:(acceptor) 2,3-oxidoreductase'
'IR07961'	'IMP 1,2-hydrolase (decyclizing) (R)'
'IR03784'	'S-Adenosylmethioninamine:putrescine 3-aminopropyltransferase'
'IR08641'	'GLYBabc'
'IR03538'	'L-serine ammonia-lyase'
'IR09621'	'Hexanoyl-	acyl-carrier protein]:oxoacyl- and enoyl-reducing and thioester-hydroly…'
'IR09962'	'Glycyl-tRNA synthetase'
'IR00006'	'Hydorogen-peroxide:hydrogen-peroxide oxidoreductase'
'IR02630'	'O-Phospho-4-hydroxy-L-threonine phospho-lyase (adding water)'
'IR03033'	'D-Glycero-D-manno-heptose 1,7-bisphosphate + H2O >=<D-Glycero-D-manno-heptose 1-p…'
'IR08425'	'Dihydroneopterin phosphate +H2O -< 2-Amino-4-hydroxy-6-(D-erythro-1,2,3-trihydrox…'
'IR09654'	'Pseudomonas UDP-3-O-(acyl)glucosamine acyltransferase'
'IR08980'	'Cyanide sulfurtransferase'
'IR03569'	'L-Lysine:oxygen 2-oxidoreductase (decarboxylating)'
'IR10023'	'Cysteinyl-tRNA synthetase'
'IR09949'	'1,2-dihydroxy-3-keto-5-methylthiopentene dioxygenase (2-keto-4-methylthiobutyrate)'
'IR00748'	'1D-myo-Inositol 3-phosphate phosphahydrolase'
'IR03505'	'Adenosine 5'-monophosphate phosphohydrolase'
'IR04615'	'L-Malate glyoxylate-lyase (CoA-acetylating) (R)'
'IR00411'	'Acetaldehyde:NAD+ oxidoreductase'
'IR09649'	'3-deoxy-D-manno-octulosonic acid transferase'
'IR02607'	'UDP-L-rhamnose:flavonol-3-O-D-glucoside L-rhamnosyltransferase'
'IR09700'	'trans,cis-hexadec-2,9-dienoyl-acp 2-reductase'
'IR04052'	'N-(5'-Phospho-D-ribosylformimino)-5-amino-1-(5''-phospho-D-ribosyl)-4-imidazoleca…'
'IR03345'	'Aldehyde:NAD+ oxidoreductase'
'IR09592'	'Glucose ABC transport'
'IR04028'	'3alpha,7alpha-Dihydroxy-5beta-cholestan-26-al:NAD+ oxidoreductase'
'IR03182'	'4-(phosphonooxy)threonine:NAD oxidoreductase'
'IR08663'	'CYSabc'
'IR01735'	'2-Amino-4-hydroxy-6-hydroxymethyl-7,8-dihydropteridine-diphosphate:4-aminobenzoat…'
'IR00955'	'Prephenate:NAD+ oxidoreductase(decarboxylating)'
'IR08758'	'D-gluconate transport via proton symport, reversible'
'IR01474'	'Deoxyadenosine aminohydrolase'
'IR10366'	'cytochrome oxidase cbb3'
'IR02286'	'N-Acetylmuramoyl-Ala amidohydrolase'
'IR00125'	'Acetyl-CoA:L-glutamate N-acetyltransferase'
'IR00522'	'ATP:glycerol 3-phosphotransferase'
'IR00599'	'5-Methyltetrahydrofolate:L-homocysteine S-methyltransferase'
'IR09924'	'C4-homoserine lactone acylase'
'IR10382'	'Aspartyl-tRNA synthetase (Asn)'
'IR10385'	'10-Formyltetrahydrofolate:L-methionyl-tRNA N-formyltransferase'
'IR01443'	'Homogentisate:oxygen 1,2-oxidoreductase (decyclizing)'
'IR01833'	'Protoporphyrinogen-IX:oxygen oxidoreductase'
'IR00095'	'Urea amidohydrolase'
'IR00601'	'ATP:alpha-D-glucose-1-phosphate adenyltransferase'
'IR03032'	'ATP + D-Glycero-D-manno-heptose 7-phosphate >=< ADP +D-Glycero-D-manno-heptose 1,…'
'IR09915'	'alginate-c5-mannuronan-epimerase'
'IR04322'	'ACOATA'
'IR03023'	'1-Deoxy-D-xylulose-5-phosphate pyruvate-lyase (carboxylating)'
'IR00857'	'Agmatine iminohydrolase'
'IR10036'	'molybdate transport via ABC system'
'IR06374'	'5-Amino-6-(5-phosphoribitylamino)uracil:NADP+ 1'-oxidoreductase (R)'
'IR10039'	'Octadecanoyl-	acyl-carrier protein]:malonyl-CoA C-acyltransferase'
'IR08605'	'NADH6'
'IR08716'	'SUCCt2b'
'IR03576'	'Glutathione + H2O >=< Cys-Gly + L-Glutamate'
'IR09622'	'Dodecanoyl-	acyl-carrier protein]: malonyl-CoA C-acyltransferase(decarboxylating,…'
'IR08816'	'SPMDabc'
'IR10321'	'Phosphatidylglycerol synthase (PPU)'
'IR01158'	'5,10-Methylenetetrahydrofolate:dUMP C-methyltransferase'
'IR08687'	'L-leucine reversible transport via proton symport'
'IR01079'	'ATP:pyridoxal 5'-phosphotransferase'
'IR10340'	'Pseudomonas LPS glucose 1,6-transferase'
'IR02335'	'N2-Succinyl-L-arginine +h+ >=< N2-Succinyl-L-ornithine + CO2 + 2 NH4'
'IR00401'	'L-Phenylalanine carboxy-lyase'
'IR03994'	'Imidazole acetaldehyde:NAD+ oxidoreductase'
'IR02688'	'Hydrogenobyrinate + 2 L-Glutamine + 2 ATP + 2 H2O >=<Hydrogenobyrinate a,c diamid…'
'IR01797'	'3-Methyl-2-oxopentanoate:NAD+ oxidoreductase(CoA-mehtylpropanoylating)'
'IR09668'	'undecaprenol kinase'
'IR00973'	'D-Glyceraldehyde:NAD+ oxidoreductase'
'IR02961'	'4-amino-4-deoxychorismate pyruvate-lyase'
'IR04162'	'Selenocystathionine Lysteine-lyase (deaminating)'
'IR08824'	'phosphate transport via ABC system'
'IR01046'	'(S)-Dihydroorotate:oxygen oxidoreductase'
'IR01705'	'D-Glucuronolactone:NAD+ oxidoreductase'
'IR05211'	'4-Fumarylacetoacetate fumarylhydrola (R)'
'IR08815'	'putrescine transport via ABC system'
'IR04244'	'PPTGS'
'IR00829'	'Acetoacetate:CoA ligase (AMP-forming)'
'IR08833'	'thiosulfate transport via ABC system'
'IR03677'	'ATP:(R)-glycerate 3-phosphotransferase'
'IR09690'	'(3R)-3-Hydroxy-cis-dodec-5-enoyl-	acyl-carrier-protein]:NADP+ oxidoreductase'
'IR08911'	'GAR transformylase-T'
'IR01366'	'Allantoin amidohydrolase'
'IR01862'	'O-Succinyl-L-homoserine succinate-lyase (adding cysteine)'
'IR02606'	'2-octaprenyl-6-methoxyphenol hydroxylase'
'IR06237'	'2-Dehydro-3-deoxy-D-octonate-8-phosphateD-arabinose-5-phosphate-lyase (pyruvate-p…'
'IR08876'	'acetylornithine deacetylation'
'IR09889'	'1-pyrroline dehydrogenase'
'IR04298'	'riboflavin synthase'
'IR03622'	'O-Acetyl-L-homoserine acetate-lyase (adding methanethiol)'
'IR03548'	'Acetate:CoA ligase (AMP-forming)'
'IR02691'	'Hydrogenobyrinate a,c diamide + Cobalt + ATP >=<Cob(II)yrinate a,c diamide + Orth…'
'IR01348'	'Glutarate:CoA ligase (ADP-forming)'
'IR10048'	'Tyrosyl-tRNA synthetase'
'IR08799'	'sodium proton antiporter (H:NA is 1.5)'
'IR10024'	'Diamine oxidase'
'IR01137'	'3-Hydroxy-L-tyrosine carboxy-lyase'
'IR01104'	'Geranyl-diphosphate:isopentenyl-diphosphate geranyltrans-transferase'
'IR09642'	'Butyryl-	acyl-carrier protein]:malonyl-	acyl-carrier-protein]C-acyltransferase (d…'
'IR03504'	'AMP phosphoribohydrolase'
'IR04341'	'RNDR2'
'IR10384'	'asparaginyl-tRNA synthase (glutamine-hydrolysing)'
'IR00455'	'D-Fructose-1,6-bisphosphate 1-phosphohydrolase'
'IR02475'	'(R)-2,3-Dihydroxy-3-methylbutanoate hydro-lyase'
'IR09996'	'phosphonate transport via ABC system'
'IR07919'	'(S)-2-Acetolactate pyruvate-lyase (carboxylating) (R)'
'IR09656'	'acyl-	acyl-carrier-protein]-UDP-N-acetylglucosamine O-acyltransferase'
'IR10065'	'peptide transport in via ABC transport'
'IR00696'	'Biotin:CoA ligase (AMP-forming)'
'IR08729'	'iron (II) transport via ABC system'
'IR03705'	'Maltose alpha-D-glucosylmutase'
'IR09974'	'manganese transport via ABC system'
'IR09305'	'Gluconolactonase'
'IR03651'	'Methylthioadenosine methylthioribohydrolase'
'IR10343'	'GDP=D-rhamnose:GlcNac-pyrophosphorylundecaprenol rhamnotransferase'
'IR04157'	'5-Hydroxyindoleacetaldehyde:NAD+ oxidoreductase'
'IR09681'	'(3R)-3-Hydroxyhexadecanoyl-	acyl-carrier-protein]:NADP+ oxidoreductase'
'IR09680'	'Tetradecanoyl-	acyl-carrier-protein]:malonyl-	acyl-carrier-protein] C-acyltransf…'
'IR08769'	'L-alanine transport via ABC system'
'IR01889'	'trans-4-Hydroxy-L-proline:NAD+ oxidoreductase'
'IR10394'	'D-glutamate transport in via sodium symport'
'IR10006'	'Seryl-tRNA synthetase'
'IR08798'	'NAt3 2'
'IR04238'	'MDRPD'
'IR02640'	'3-Butyn-1-al:NAD+ oxidoreductase'
'IR03226'	'2-C-Methyl-D-erythritol 2,4-cyclodiphosphate + 2 H+ >=<1-Hydroxy-2-methyl-2-buten…'
'IR03961'	'(S)-Methylmalonate semialdehyde:NAD+ oxidoreductase'
'IR01527'	'ATP:N-acetyl-L-glutamate 5-phosphotransferase'
'IR00149'	'ATP:D-glucose 6-phosphotransferase'
'IR00547'	'GTP:alpha-D-mannose-1-phosphate guanylyltransferase'
'IR00406'	'3-Oxopropanoate:NAD+ oxidoreductase (decarboxylating,CoA-acetylating)'
'IR08747'	'GLUabc'
'IR10071'	'L-malate transport in via proton symport'
'IR02605'	'2-Octaprenyl-6-hydroxyphenol + S-Adenosyl-L-methionine >=<2-Octaprenyl-6-methoxyp…'
'IR10320'	'CDP-Diacylglycerol synthetase (PPU)'
'IR00019'	'beta-D-Glucoside glucohydrolase'
'IR04282'	'Heme O synthase'
'IR08770'	'VALabc'
'IR08874'	'UDP-N-acetylglucosamine:undecaprenylphosphate N-acetylglucosamine -1-phosphate tr…'
'IR04050'	'2-Amino-4-hydroxy-6-(erythro-1,2,3-trihydroxypropyl)dihydropteridine triphosphate…'
'IR03610'	'L-Histidinol:NAD+ oxidoreductase'
'IR01287'	'Nicotinamide ribonucleotide phosphohydrolase'
'IR00141'	'Pyridoxamine-5'-phosphate:oxygen oxidoreductase (deaminating)'
'IR00909'	'2'-Deoxycytidine 5'-monophosphate phosphohydrolase'
'IR04315'	'Acyl-	acyl-carrier-protein]:malonyl-	acyl-carrier-protein] C-acyltransferase (dec…'
'IR04283'	'SHCHD2'
'IR09892'	'S-2-hydroxymyristoyl-ACP synthase'
'IR03761'	'Protocatechuate:oxygen 3,4-oxidoreductase (decyclizing)'
'IR01159'	'dUMP + H2O >=< Deoxyuridine + Orthophosphate'
'IR00156'	'Protoporphyrin ferro-lyase'
'IR00283'	'ATP:sulfate adenylyltransferase'
'IR02048'	'Gallate:oxygen 4,5-oxidoreductase (decyclizing)'
'IR09632'	'heptosyltransferase II'
'IR00059'	'Porphobilinogen ammonia-lyase (polymerizing)'
'IR04278'	'ACPS1'
'IR09691'	'(3R)-3-Hydroxy-cis-dodec-5-enoyl-	acyl-carrier-protein] hydro-lyase'
'IR03590'	'IMP:L-aspartate ligase (GDP-forming)'
'IR10012'	'2-keto-4-methylthiobutyrate transamination'
'IR00491'	'cis-1,2-Dihydroxycyclohexa-3,5-diene-1-carboxylate:NAD+oxidoreductase'
'IR04366'	'NTRIR2x'
'IR09743'	'Beta-alanine reversible transport via proton symport'
'IR03560'	'ATP:GTP 3'-pyrophosphotransferase'
'IR00318'	'L-Aspartate:L-glutamine amido-ligase (AMP-forming)'
'IR00013'	'Ferrocytochrome-c:hydrogen-peroxide oxidoreductase'
'IR02300'	'3-Methylcrotonoyl-CoA:carbon-dioxide ligase (ADP-forming)'
'IR08823'	'L-proline transport via ABC system'
'IR00799'	'(S)-Malate:(acceptor) oxidoreductase'
'IR09927'	'alginate o-acetyltransferase'
'IR00840'	'Phenylpyruvate:oxygen oxidoreductase (hydroxylating,decarboxylating)'
'IR09641'	'(3R)-3-Hydroxybutanoyl-	acyl-carrier protein]:NADP+ oxidoreductase'
'IR00597'	'10-Formyltetrahydrofolate amidohydrolase'
'IR08155'	'4-Methyl-2-oxopentanoate + CO2 >=<3-Carboxy-4-methyl-2-oxopentanoate (R)'
'IR00356'	'O-Acetyl-L-homoserine acetate-lyase (adding methanethiol)'
'IR03420'	'di-trans,poly-cis-Decaprenyl-diphosphate:isopentenyl-diphosphateundecaprenylcistr…'
'IR03577'	'gamma-L-Glutamyl-L-cysteine:glycine ligase (ADP-forming)'
'IR09619'	'UDP-3-0-acyl N-acetylglucosamine deacetylase'
'IR00945'	'5-O-(1-Carboxyvinyl)-3-phosphoshikimate phosphate-lyase'
'EX_EC0117'	C0117	L-Histidine
'EX_EC9527'	C9527	Molybdate
'EX_EC0035'	C0035	L-Alanine
'EX_EC1919'	C1919	(R,R)-Butane-2,3-diol
'EX_EC0104'	C0104	Fumarate
'EX_EC0009'	C0009	Orthophosphate
'EX_EC0064'	C0064	L-Phenylalanine
'EX_EC0024'	C0024	2-Oxoglutarate
'EX_EC0599'	C0599	D-Glucarate
'EX_EC0036'	C0036	Succinate
'EX_EC3026'	C3026	5-Deoxyadenosine
'EX_EC0300'	C0300	Thiamin
'EX_EC0144'	C0144	Cobalt
'EX_EC9324'	C9324	Biomass
'EX_EC0039'	C0039	L-Lysine
'EX_EC0116'	C0116	Putrescine
'EX_EC0214'	C0214	D-Gluconicacid
'EX_EC0053'	C0053	L-Serine
'EX_EC0134'	C0134	Citrate
'EX_EC0073'	C0073	Nitrite
'EX_EC0304'	C0304	Xanthine
'EX_EC0530'	C0530	Betaine
'EX_EC0001'	C0001	H2O
'EX_EC0096'	C0096	Choline
'EX_EC0115'	C0115	D-Alanine
'EX_EC0248'	C0248	Magnesium
'EX_EC0082'	C0082	L-Cysteine
'EX_EC0050'	C0050	L-Arginine
'EX_EC0098'	C0098	Glycerol
'EX_EC0071'	C0071	Urea
'EX_EC0020'	C0020	Pyruvate
'EX_EC0317'	C0317	L-Isoleucine
'EX_EC0518'	C0518	Nitrogen
'EX_EC0236'	C0236	Nickel
'EX_EC9581'	C9581	PseudomonasLPScoreprecursor9+KDO2-lipidA
'EX_EC0262'	C0262	Thiosulfate
'EX_EC0034'	C0034	Zinc
'EX_EC0258'	C0258	Spermidine
'EX_EC0058'	C0058	L-Methionine
'EX_EC0954'	C0954	Sodium
'EX_EC0382'	C0382	(R)-Malate
'EX_EC1078'	C1078	Allantoin
'EX_EC0105'	C0105	L-Leucine
'EX_EC0129'	C0129	L-Asparagine
'EX_EC0994'	C0994	Cadmium
'EX_EC0375'	C0375	Glutarate
'EX_EC0056'	C0056	Copper
'EX_EC0221'	C0221	Glycolaldehyde
'EX_EC0475'	C0475	2-Dehydro-D-gluconate
'EX_EC0957'	C0957	NH4+
'EX_EC0133'	C0133	4-Hydroxybenzoate
'EX_EC0062'	C0062	L-Ornithine
'EX_EC0011'	C0011	CO2
'EX_EC0275'	C0275	4-Aminobutanoate
'EX_EC0083'	C0083	beta-Alanine
'EX_EC0179'	C0179	D-Glutamate
'EX_EC0103'	C0103	D-Ribose
'EX_EC0302'	C0302	Cytosine
'EX_EC3994'	C3994	Phosphonate
'EX_EC0201'	C0201	Nitrate
'EX_EC0645'	C0645	D-Galactonate
'EX_EC9489'	C9489	AcetylatedAlginate
'EX_EC9587'	C9587	PseudomonasCommonOPolysaccharide
'EX_EC0090'	C0090	Uracil
'EX_EC9512'	C9512	Fe3+
'EX_EC9532'	C9532	peptide
'EX_EC0127'	C0127	(S)-Malate
'EX_EC0027'	C0027	D-Glucose
'EX_EC0029'	C0029	Acetate
'EX_EC9598'	C9598	PseudomonasputidaLPS-commonantigen
'EX_EC0067'	C0067	L-Tyrosine
'EX_EC0048'	C0048	Sulfate
'EX_EC0260'	C0260	L-Carnitine
'EX_EC9536'	C9536	prolinebetaine
'EX_EC0080'	C0080	D-Fructose
'EX_EC0052'	C0052	L-Glutamine
'EX_EC0030'	C0030	Manganese
'EX_EC3745'	C3745	Myristicacid	FA C14
'EX_EC1683'	C1683	1,5-Gluconolactone
'EX_EC0156'	C0156	L-Threonine
'EX_EC0126'	C0126	L-Proline
'EX_EC0021'	C0021	Iron
'EX_EC0041'	C0041	L-Aspartate
'EX_EC0148'	C0148	Benzoate	EC0148,EC3745,EC0080,EC0027,EC0098
'EX_EC0065'	C0065	H+
'EX_EC0359'	C0359	Ethanol
'EX_EC0197'	C0197	Potassium
'EX_EC0154'	C0154	(S)-Lactate
'EX_EC9281'	C9281	gamma-butyrobetaine
'EX_EC0033'	C0033	Glycine
'EX_EC0023'	C0023	L-Glutamate
'EX_EC0063'	C0063	L-Tryptophan
'EX_EC0007'	C0007	Oxygen
'EX_EC0202'	C0202	Taurine
'EX_EC0151'	C0151	L-Valine
'RHLA'	'Rhamnosyltransferase chain A'
'PHAC'	'poly(3-hydroxyalkanoic acid) synthase'
'3H3H'	'3H3H (unknown enzyme)'
'RHLB'	'Rhamnosyltransferase chain B'
'RHLC'	'Rhamnosyltransferase 2'
'UDPGP'	'UTP:alpha-D-glucose-1-phosphate uridylyltransferase'
'UDPDH'	'UDP-glucose 4,6-dehydratase'
'UDPRS'	'UDP-L-Rhamnose synthase'
'RHLB2'	'Rhamnosyltransferase chain B'
'EX_PHAC'	'EX PHAC'
'EX_3H3H'	'EX C3h3h'
'EX_RHLB'	'EX RHLB'
'EX_RHLC'	'EX RHLC'
'TRA1'	'2bhdccoa transporter'
'TRA2'	'3h3h transporter'
'TRA3'	'mono-RL transporter'
'TRA4'	'di-RL transporter'

## Sheet: Simulations
Simulation results
EC0027	glucose	-10	-100
EC0007	oxygen	-29
EC0048	sulfate	-0.1
EC0065	proton	7
EC0221	glyceraldehydes	0.02
EC0957	NH4+	-8
EC0011	CO2	29
EC0001	water	50
EC0009	glycerol	-0.7	-7
EC9324	biomass	0.7
EC0148	benzoate	0	-10	0.7
EC0080	fructose	0	-10	0.8
EC0082	cysteine	0	-10	0
?	fatty acid
uptake	glucose	fructose	benzoate	glycerol
-20	1.5033	1.5555	1.2942	0
-17.8011	1.3362	1.3826	1.1504	0.0114
-15.6022	1.1692	1.2098	1.0066	0.0229
-13.4032	1.0022	1.037	0.8628	0.0343
-11.2043	0.8351	0.8642	0.719	0.0458
-9.0054	0.6681	0.6913	0.5752	0.0572
-6.8065	0.5011	0.5185	0.4314	0.0485
-4.6075	0.3341	0.3457	0.2876	0.0323
-2.4086	0.167	0.1728	0.1438	0.0162
-0.2097	0	0	0	0
RHLB2
					biomass	RL	sucrose
					g+g	g+g
-20	0.0272	0.0282	0.0234	0	2.4148	0.0437	1.5036	0.0272
-17.8011	0.0242	0.025	0.0208	0.0002	2.246	0.0419	1.3366	0.0242
-15.6022	0.0212	0.0219	0.0182	0.0004	2.0772	0.0401	1.1695	0.0212
-13.4032	0.0182	0.0188	0.0156	0.0006	1.9084	0.0382	1.0024	0.0182
-11.2043	0.0151	0.0157	0.013	0.0008	1.7396	0.0364	0.8353	0.0151
-9.0054	0.0121	0.0125	0.0104	0.001	1.5708	0.0346	0.6683	0.0121
-6.8065	0.0091	0.0094	0.0078	0.0009	1.402	0.0327	0.5012	0.0091
-4.6075	0.0061	0.0063	0.0052	0.0006	1.2332	0.0309	0.3341	0.0061
-2.4086	0.003	0.0031	0.0026	0.0003	1.0644	0.0291	0.1671	0.003
-0.2097	0	0	0	0	0.8889	0.0272	0	0
	ans =	ans =	ans =	ans =	ans =		ans =	ans =
	-20	-20	-20	-0.1355	-20		-20	-20
	-17.8011	-17.8001	-17.8041	-0.1204	-17.7778		-17.8011	-17.8011
	-15.6022	-15.6003	-15.6083	-0.1054	-15.5556		-15.6022	-15.6022
	-13.4032	-13.4004	-13.4124	-0.0903	-13.3333		-13.4032	-13.4032
	-11.2043	-11.2005	-11.2165	-0.0753	-11.1111		-11.2043	-11.2043
	-9.0054	-9.0007	-9.0206	-0.0602	-8.8889		-9.0054	-9.0054
	-6.8065	-6.8008	-6.8248	-0.0452	-6.6667		-6.8065	-6.8065
	-4.6075	-4.6009	-4.6289	-0.0301	-4.4444		-4.6075	-4.6075
	-2.4086	-2.4011	-2.433	-0.0151	-2.2222		-2.4086	-2.4086
	-0.2097	-0.2012	-0.2371	0	0		-0.2097	-0.2097
