# Supplementary material for: In silico engineering of Pseudomonas metabolism reveals new biomarkers for increased biosurfactant production
Source: PeerJ. 2018 Dec 17;6:e6046. doi: 10.7717/peerj.6046 (PMC6301282; doi:10.7717/peerj.6046)
Supplement: Supplemental Information 4 [file peerj-06-6046-s004.m]

%Script for adding missing reactions in P. Aeruginosa

%%%% P. Aeruginosa Model - it can be downloaded from
%%%% https://github.com/opencobra/m_model_collection/blob/master/sbml/iMO1056.xml 
model_AERUG=readCbModel('iMO1056.xml'); 

%Add missing reactions
model_AERUG_modified = model_AERUG;
%Rhamnolipids reactions
model_AERUG_modified = addReaction(model_AERUG_modified,'TRA3','reactionFormula','lrhh[e] <=>  lrhh[c]');
model_AERUG_modified =changeRxnBounds(model_AERUG_modified,'TRA3',-1000,'l');
model_AERUG_modified =changeRxnBounds(model_AERUG_modified,'TRA3', 1000,'u');
model_AERUG_modified = addReaction(model_AERUG_modified,'RHLB2','reactionFormula','dtdpddm[c] + UDP-r[c] 	->	dtdp[c] + lrhh[c] + h[c] ');
model_AERUG_modified =changeRxnBounds(model_AERUG_modified,'RHLB2',-1000,'l');
model_AERUG_modified =changeRxnBounds(model_AERUG_modified,'RHLB2',+1000,'u');
model_AERUG_modified = addReaction(model_AERUG_modified,'EX_RHLB','reactionFormula','lrhh[e] -> ');

%Sucrose Reactions
model_AERUG_modified = addReaction(model_AERUG_modified,'RSUC','reactionFormula','h2o[c] + Csuc[c]  -> glc__D[c]');
model_AERUG_modified =changeRxnBounds(model_AERUG_modified,'RSUC',-1000,'l');
model_AERUG_modified =changeRxnBounds(model_AERUG_modified,'RSUC', 1000,'u');
model_AERUG_modified = addReaction(model_AERUG_modified,'TRSuc','reactionFormula','Csuc[e]  <=> Csuc[c] ');
model_AERUG_modified = changeRxnBounds(model_AERUG_modified,'TRSuc',-1000,'l');
model_AERUG_modified = changeRxnBounds(model_AERUG_modified,'TRSuc', 1000,'u');
model_AERUG_modified = addReaction(model_AERUG_modified,'EX_Rsuc','reactionFormula','Csuc[e]  -> ');

%Benzoate reactions
model_AERUG_modified = addReaction(model_AERUG_modified,'RR09735','reactionFormula','bz[e] + h[e]  <=> bz[c] + h[c]  ');
model_AERUG_modified = changeRxnBounds(model_AERUG_modified,'RR09735',-1000,'l');
model_AERUG_modified = changeRxnBounds(model_AERUG_modified,'RR09735', 1000,'u');
model_AERUG_modified = addReaction(model_AERUG_modified,'RR09735_2','reactionFormula','bz[e] -> bz[c]   ');
model_AERUG_modified = changeRxnBounds(model_AERUG_modified,'RR09735_2',-1000,'l');
model_AERUG_modified = changeRxnBounds(model_AERUG_modified,'RR09735_2', 1000,'u');
model_AERUG_modified = addReaction(model_AERUG_modified,'EX_EC0148','reactionFormula','bz[e] ->   ');

%clear model_AERUG
